# Supplementary material for: Phenyl pyrazin-2-yl ether
Source: Acta Crystallogr Sect E Struct Rep Online. 2008 Dec 3;65(Pt 1):o7. doi: 10.1107/S1600536808040099 (PMC2967859; doi:10.1107/S1600536808040099)
Supplement: Supplementary file 1 [file e-65-000o7-sup1.cif]

##############################################################################
###                                                                        ###
###        Electronic paper (Acta Crystallographica Section E)             ###
###                                                                        ###
##############################################################################
#                                                                            #
# This CIF contains the data in a paper accepted for publication in Acta     #
# Crystallographica Section E. It conforms to the requirements of Notes      #
# for Authors for Section E, and has been peer reviewed under the auspices   #
# of the IUCr Commission on Journals.                                        #
#                                                                            #
# Full details of the Crystallographic Information File format               #
# are given in the paper "The Crystallographic Information File (CIF):       #
# a New Standard Archive File for Crystallography" by S. R. Hall, F. H.      #
# Allen and I. D. Brown [Acta Cryst. (1991), A47, 655-685].                  #
#                                                                            #
# The current version of the core CIF dictionary is obtainable from          #
# ftp://ftp.iucr.org/pub/cif_core.dic. The current version number is 2.4.    #
#                                                                            #
# Software is freely available for graphical display of the structure(s) in  #
# this CIF.  For information consult the CIF home page http://www.iucr.org/  #
# cif/home.html                                                              #
#                                                                            #
# This file may be used for bona fide research purposes within the           #
# scientific community so long as proper attribution is given to the journal # 
# article from which it was obtained.                                        #
#                                                                            #
##############################################################################
                                             
data_global
_audit_creation_method     SHELXL-97
_journal_date_recd_electronic     2008-11-27
_journal_date_accepted     2008-11-28
_journal_name_full     'Acta Crystallographica, Section E'
_journal_year     2009
_journal_volume     65
_journal_issue      1
_journal_page_first     o7
_journal_page_last     o7
_journal_paper_category     QO
_journal_coeditor_code     HB2867
_publ_contact_author
;
     Dr. Seik Weng Ng
     Department of Chemistry
     University of Malaya
     50603 Kuala Lumpur
     Malaysia
;
_publ_contact_author_email     seikweng@um.edu.my
_publ_contact_author_fax     '03 7967 4193'
_publ_contact_author_phone     '03 7967 6778'
_publ_section_title
;
Phenyl pyrazin-2-yl ether
;
loop_
    _publ_author_name
    _publ_author_address
    'Idris, Azila'
;
Department of Chemistry
University of Malaya
50603 Kuala Lumpur
Malaysia
;
    'Afiffin, Azhar'
;
Department of Chemistry
University of Malaya
50603 Kuala Lumpur
Malaysia
;
    'Abdullah, Zanariah'
;
Department of Chemistry
University of Malaya
50603 Kuala Lumpur
Malaysia
;
    'Ng, Seik Weng'
;
Department of Chemistry
University of Malaya
50603 Kuala Lumpur
Malaysia
;
data_I
_audit_creation_method     SHELXL-97
_chemical_name_systematic
;
Phenyl pyrazin-2-yl ether
;
_chemical_name_common     ?
_chemical_formula_moiety     'C10 H8 N2 O'
_chemical_formula_sum     'C10 H8 N2 O'
_chemical_formula_iupac     'C10 H8 N2 O'
_chemical_formula_weight     172.18
_chemical_melting_point     ?
_symmetry_cell_setting     Monoclinic
_symmetry_space_group_name_H-M     'P 21/c'
_symmetry_space_group_name_Hall     '-P 2ybc'
loop_
    _symmetry_equiv_pos_as_xyz
    'x, y, z'
    '-x, y+1/2, -z+1/2'
    '-x, -y, -z'
    'x, -y-1/2, z-1/2'
_cell_length_a     5.7040(10)
_cell_length_b     8.557(2)
_cell_length_c     17.595(4)
_cell_angle_alpha     90.00
_cell_angle_beta     94.382(3)
_cell_angle_gamma     90.00
_cell_volume     856.4(3)
_cell_formula_units_Z     4
_cell_measurement_reflns_used     739
_cell_measurement_theta_min     3.3
_cell_measurement_theta_max     26.1
_cell_measurement_temperature     100(2)
_exptl_crystal_description     'Irregular block'
_exptl_crystal_colour     Colorless
_exptl_crystal_size_max     0.20
_exptl_crystal_size_mid     0.15
_exptl_crystal_size_min     0.10
_exptl_crystal_density_diffrn     1.335
_exptl_crystal_density_meas     ?
_exptl_crystal_density_method     'not measured'
_exptl_crystal_F_000     360
_exptl_absorpt_coefficient_mu     0.090
_exptl_absorpt_correction_type     None
_exptl_absorpt_process_details     ?
_exptl_absorpt_correction_T_min     ?
_exptl_absorpt_correction_T_max     ?
_diffrn_ambient_temperature     100(2)
_diffrn_radiation_type     MoK\a
_diffrn_radiation_wavelength     0.71073
_diffrn_radiation_source     'fine-focus sealed tube'
_diffrn_radiation_monochromator     graphite
_diffrn_measurement_device_type     'Bruker SMART APEX'
_diffrn_measurement_method     \w
_diffrn_detector_area_resol_mean     ?
_diffrn_reflns_number     4641
_diffrn_reflns_av_R_equivalents     0.0423
_diffrn_reflns_av_sigmaI/netI     0.0627
_diffrn_reflns_theta_min     2.32
_diffrn_reflns_theta_max     27.49
_diffrn_reflns_theta_full     27.49
_diffrn_measured_fraction_theta_max     0.989
_diffrn_measured_fraction_theta_full     0.989
_diffrn_reflns_limit_h_min     -6
_diffrn_reflns_limit_h_max     7
_diffrn_reflns_limit_k_min     -11
_diffrn_reflns_limit_k_max     10
_diffrn_reflns_limit_l_min     -22
_diffrn_reflns_limit_l_max     21
_diffrn_standards_number     0
_diffrn_standards_interval_count     0
_diffrn_standards_interval_time     0
_diffrn_standards_decay_%     0
_reflns_number_total     1950
_reflns_number_gt     1207
_reflns_threshold_expression     I>2\s(I)
_refine_ls_structure_factor_coef     Fsqd
_refine_ls_matrix_type     full
_refine_ls_R_factor_all     0.0910
_refine_ls_R_factor_gt     0.0462
_refine_ls_wR_factor_gt     0.0983
_refine_ls_wR_factor_ref     0.1187
_refine_ls_goodness_of_fit_ref     0.972
_refine_ls_restrained_S_all     0.972
_refine_ls_number_reflns     1950
_refine_ls_number_parameters     118
_refine_ls_number_restraints     0
_refine_ls_hydrogen_treatment     constr
_refine_ls_weighting_scheme     calc
_refine_ls_weighting_details
                 'calc w=1/[\s^2^(Fo^2^)+(0.0572P)^2^] where P=(Fo^2^+2Fc^2^)/3'
_atom_sites_solution_hydrogens     geom
_atom_sites_solution_primary     direct
_atom_sites_solution_secondary     difmap
_refine_ls_shift/su_max     0.001
_refine_ls_shift/su_mean     0.001
_refine_diff_density_max     0.199
_refine_diff_density_min     -0.272
_refine_ls_extinction_method     none
_refine_ls_extinction_coef     ?
loop_
    _atom_type_symbol
    _atom_type_description
    _atom_type_scat_dispersion_real
    _atom_type_scat_dispersion_imag
    _atom_type_scat_source
    'C' 'C' 0.0033 0.0016
                         'International Tables Vol C Tables 4.2.6.8 and 6.1.1.4'
    'H' 'H' 0.0000 0.0000
                         'International Tables Vol C Tables 4.2.6.8 and 6.1.1.4'
    'N' 'N' 0.0061 0.0033
                         'International Tables Vol C Tables 4.2.6.8 and 6.1.1.4'
    'O' 'O' 0.0106 0.0060
                         'International Tables Vol C Tables 4.2.6.8 and 6.1.1.4'
_computing_data_collection     'APEX2 (Bruker, 2007)'
_computing_cell_refinement     'SAINT (Bruker, 2007)'
_computing_data_reduction     'SAINT (Bruker, 2007)'
_computing_structure_solution     'SHELXS97 (Sheldrick, 2008)'
_computing_structure_refinement     'SHELXL97 (Sheldrick, 2008)'
_computing_molecular_graphics     'X-SEED (Barbour, 2001)'
_computing_publication_material     'publCIF (Westrip, 2008)'
loop_
    _atom_site_type_symbol
    _atom_site_label
    _atom_site_fract_x
    _atom_site_fract_y
    _atom_site_fract_z
    _atom_site_U_iso_or_equiv
    _atom_site_adp_type
    _atom_site_calc_flag
    _atom_site_refinement_flags
    _atom_site_occupancy
    _atom_site_disorder_assembly
    _atom_site_disorder_group
    O O1 0.0900(2) 0.70888(14) 0.45704(7) 0.0301(3) Uani d . 1 . .
    N N1 0.4770(3) 0.56153(17) 0.60955(8) 0.0281(4) Uani d . 1 . .
    N N2 0.4352(3) 0.81790(16) 0.51088(8) 0.0252(4) Uani d . 1 . .
    C C1 0.0879(3) 0.8138(2) 0.39557(9) 0.0244(4) Uani d . 1 . .
    C C2 -0.1015(3) 0.9128(2) 0.38509(10) 0.0288(4) Uani d . 1 . .
    H H2 -0.2208 0.9130 0.4199 0.035 Uiso calc R 1 . .
    C C3 -0.1150(3) 1.0127(2) 0.32238(10) 0.0320(5) Uani d . 1 . .
    H H3 -0.2447 1.0819 0.3140 0.038 Uiso calc R 1 . .
    C C4 0.0604(3) 1.0112(2) 0.27248(10) 0.0309(5) Uani d . 1 . .
    H H4 0.0520 1.0803 0.2301 0.037 Uiso calc R 1 . .
    C C5 0.2481(3) 0.9097(2) 0.28386(10) 0.0298(5) Uani d . 1 . .
    H H5 0.3672 0.9086 0.2489 0.036 Uiso calc R 1 . .
    C C6 0.2641(3) 0.8093(2) 0.34580(9) 0.0266(4) Uani d . 1 . .
    H H6 0.3927 0.7393 0.3539 0.032 Uiso calc R 1 . .
    C C7 0.2816(3) 0.70451(19) 0.50838(9) 0.0225(4) Uani d . 1 . .
    C C8 0.2987(3) 0.5762(2) 0.55764(10) 0.0279(4) Uani d . 1 . .
    H H8 0.1799 0.4981 0.5537 0.033 Uiso calc R 1 . .
    C C9 0.6367(3) 0.6767(2) 0.61232(10) 0.0275(4) Uani d . 1 . .
    H H9 0.7686 0.6707 0.6486 0.033 Uiso calc R 1 . .
    C C10 0.6149(3) 0.8027(2) 0.56430(9) 0.0274(4) Uani d . 1 . .
    H H10 0.7311 0.8823 0.5690 0.033 Uiso calc R 1 . .
loop_
    _atom_site_aniso_label
    _atom_site_aniso_U_11
    _atom_site_aniso_U_22
    _atom_site_aniso_U_33
    _atom_site_aniso_U_12
    _atom_site_aniso_U_13
    _atom_site_aniso_U_23
    O1 0.0285(7) 0.0309(8) 0.0299(7) -0.0092(6) -0.0033(5) 0.0105(6)
    N1 0.0356(9) 0.0253(8) 0.0237(8) -0.0023(7) 0.0037(7) 0.0021(7)
    N2 0.0304(9) 0.0229(8) 0.0222(8) -0.0055(6) 0.0020(6) 0.0000(7)
    C1 0.0279(10) 0.0230(10) 0.0215(9) -0.0088(8) -0.0028(7) 0.0039(8)
    C2 0.0233(10) 0.0323(11) 0.0307(10) -0.0049(8) 0.0021(7) 0.0031(9)
    C3 0.0267(11) 0.0321(11) 0.0362(10) -0.0007(8) -0.0041(8) 0.0044(9)
    C4 0.0338(11) 0.0344(11) 0.0237(9) -0.0062(9) -0.0037(8) 0.0068(9)
    C5 0.0316(11) 0.0368(11) 0.0209(9) -0.0056(9) 0.0011(8) -0.0027(9)
    C6 0.0280(10) 0.0256(10) 0.0255(9) -0.0014(8) -0.0020(8) -0.0032(8)
    C7 0.0253(10) 0.0224(10) 0.0203(8) -0.0029(7) 0.0043(7) -0.0007(8)
    C8 0.0319(11) 0.0246(10) 0.0274(10) -0.0060(8) 0.0048(8) 0.0015(8)
    C9 0.0315(11) 0.0287(10) 0.0219(9) -0.0001(8) -0.0011(7) 0.0005(8)
    C10 0.0295(10) 0.0287(11) 0.0238(9) -0.0076(8) 0.0003(7) -0.0011(9)
loop_
    _geom_bond_atom_site_label_1
    _geom_bond_atom_site_label_2
    _geom_bond_site_symmetry_2
    _geom_bond_distance
    _geom_bond_publ_flag
    O1 C7 . 1.364(2) ?
    O1 C1 . 1.4050(19) ?
    N1 C8 . 1.320(2) ?
    N1 C9 . 1.340(2) ?
    N2 C7 . 1.306(2) ?
    N2 C10 . 1.343(2) ?
    C1 C2 . 1.374(3) ?
    C1 C6 . 1.383(2) ?
    C2 C3 . 1.394(2) ?
    C2 H2 . 0.9500 ?
    C3 C4 . 1.381(3) ?
    C3 H3 . 0.9500 ?
    C4 C5 . 1.382(3) ?
    C4 H4 . 0.9500 ?
    C5 C6 . 1.385(2) ?
    C5 H5 . 0.9500 ?
    C6 H6 . 0.9500 ?
    C7 C8 . 1.398(2) ?
    C8 H8 . 0.9500 ?
    C9 C10 . 1.370(2) ?
    C9 H9 . 0.9500 ?
    C10 H10 . 0.9500 ?
loop_
    _geom_angle_atom_site_label_1
    _geom_angle_atom_site_label_2
    _geom_angle_atom_site_label_3
    _geom_angle_site_symmetry_1
    _geom_angle_site_symmetry_3
    _geom_angle
    _geom_angle_publ_flag
    C7 O1 C1 . . 119.11(13) ?
    C8 N1 C9 . . 116.18(15) ?
    C7 N2 C10 . . 115.21(15) ?
    C2 C1 C6 . . 122.28(16) ?
    C2 C1 O1 . . 117.23(15) ?
    C6 C1 O1 . . 120.38(16) ?
    C1 C2 C3 . . 118.68(17) ?
    C1 C2 H2 . . 120.7 ?
    C3 C2 H2 . . 120.7 ?
    C4 C3 C2 . . 119.90(18) ?
    C4 C3 H3 . . 120.0 ?
    C2 C3 H3 . . 120.0 ?
    C3 C4 C5 . . 120.36(17) ?
    C3 C4 H4 . . 119.8 ?
    C5 C4 H4 . . 119.8 ?
    C4 C5 C6 . . 120.49(17) ?
    C4 C5 H5 . . 119.8 ?
    C6 C5 H5 . . 119.8 ?
    C1 C6 C5 . . 118.29(17) ?
    C1 C6 H6 . . 120.9 ?
    C5 C6 H6 . . 120.9 ?
    N2 C7 O1 . . 120.23(15) ?
    N2 C7 C8 . . 123.24(16) ?
    O1 C7 C8 . . 116.52(15) ?
    N1 C8 C7 . . 121.13(16) ?
    N1 C8 H8 . . 119.4 ?
    C7 C8 H8 . . 119.4 ?
    N1 C9 C10 . . 121.80(16) ?
    N1 C9 H9 . . 119.1 ?
    C10 C9 H9 . . 119.1 ?
    N2 C10 C9 . . 122.43(17) ?
    N2 C10 H10 . . 118.8 ?
    C9 C10 H10 . . 118.8 ?
loop_
    _geom_torsion_atom_site_label_1
    _geom_torsion_atom_site_label_2
    _geom_torsion_atom_site_label_3
    _geom_torsion_atom_site_label_4
    _geom_torsion_site_symmetry_1
    _geom_torsion_site_symmetry_2
    _geom_torsion_site_symmetry_3
    _geom_torsion_site_symmetry_4
    _geom_torsion
    _geom_torsion_publ_flag
    C7 O1 C1 C2 . . . . -126.78(17) ?
    C7 O1 C1 C6 . . . . 56.9(2) ?
    C6 C1 C2 C3 . . . . -0.5(3) ?
    O1 C1 C2 C3 . . . . -176.75(15) ?
    C1 C2 C3 C4 . . . . -0.2(3) ?
    C2 C3 C4 C5 . . . . 0.8(3) ?
    C3 C4 C5 C6 . . . . -0.7(3) ?
    C2 C1 C6 C5 . . . . 0.6(3) ?
    O1 C1 C6 C5 . . . . 176.75(14) ?
    C4 C5 C6 C1 . . . . 0.0(3) ?
    C10 N2 C7 O1 . . . . 179.05(14) ?
    C10 N2 C7 C8 . . . . 0.5(2) ?
    C1 O1 C7 N2 . . . . 15.5(2) ?
    C1 O1 C7 C8 . . . . -165.92(14) ?
    C9 N1 C8 C7 . . . . 0.6(2) ?
    N2 C7 C8 N1 . . . . -1.1(3) ?
    O1 C7 C8 N1 . . . . -179.72(15) ?
    C8 N1 C9 C10 . . . . 0.4(3) ?
    C7 N2 C10 C9 . . . . 0.5(2) ?
    N1 C9 C10 N2 . . . . -1.0(3) ?
