# Supplementary material for: Phenyl pyrazin-2-yl ether
Source: Acta Crystallogr Sect E Struct Rep Online. 2008 Dec 3;65(Pt 1):o7. doi: 10.1107/S1600536808040099 (PMC2967859; doi:10.1107/S1600536808040099)
Supplement: Supplementary file 2 [file e-65-000o7-Isup2.hkl]

# 
# h,k,l, Fc-squared, Fo-squared, sigma(Fo-squared) and status flag 
# 
data_I
_shelx_title '  P21/c' 
_shelx_refln_list_code          4 
_shelx_F_calc_maximum       87.27 
_exptl_crystal_F_000       360.00 
_reflns_d_resolution_high  0.7699 
 
loop_ 
 _symmetry_equiv_pos_as_xyz 
 'x, y, z' 
 '-x, y+1/2, -z+1/2' 
 '-x, -y, -z' 
 'x, -y-1/2, z-1/2' 
 
_cell_length_a     5.7044 
_cell_length_b     8.5572 
_cell_length_c    17.5951 
_cell_angle_alpha  90.000 
_cell_angle_beta   94.382 
_cell_angle_gamma  90.000 
 
_shelx_F_squared_multiplier     1.000 
 
loop_ 
 _refln_index_h 
 _refln_index_k 
 _refln_index_l 
 _refln_F_squared_calc 
 _refln_F_squared_meas 
 _refln_F_squared_sigma 
 _refln_observed_status 
   1   0   0       32.88       28.77      2.65 o 
   2   0   0        0.01       -1.57      2.39 o 
   3   0   0       36.62       40.13      5.65 o 
   4   0   0       68.26       72.47      8.37 o 
   5   0   0      707.44      726.20     25.23 o 
   6   0   0      504.55      473.14     22.93 o 
   7   0   0        3.45       -5.89      9.36 o 
   1   1   0     3187.62     2922.74     17.91 o 
   2   1   0      412.45      390.09      8.10 o 
   3   1   0        2.29        3.03      4.96 o 
   4   1   0      101.67      102.75      6.72 o 
   5   1   0      524.23      558.15     15.72 o 
   6   1   0      260.67      245.38     12.51 o 
   7   1   0        3.07       10.15     10.22 o 
   0   2   0      507.74      429.43      6.71 o 
   1   2   0      608.56      547.21      5.30 o 
   2   2   0      100.07      103.09      4.54 o 
   3   2   0      274.56      288.24     18.14 o 
   4   2   0       67.22       76.06      7.47 o 
   5   2   0       22.12       27.62      5.92 o 
   6   2   0       61.74       66.29     15.49 o 
   7   2   0        1.00       -6.70      7.16 o 
   1   3   0        0.43        1.74      1.28 o 
   2   3   0     1197.49     1244.40     10.57 o 
   3   3   0      332.41      345.06      9.94 o 
   4   3   0      116.80      116.17      7.60 o 
   5   3   0       11.93        2.87      4.61 o 
   6   3   0        7.95        2.29      5.67 o 
   7   3   0       17.68       24.50      8.27 o 
   0   4   0      184.27      170.43      8.09 o 
   1   4   0      364.93      368.16      6.04 o 
   2   4   0      176.74      202.43      5.41 o 
   3   4   0        2.88        4.64      2.40 o 
   4   4   0       45.26       51.96      5.96 o 
   5   4   0       25.91       27.02      8.72 o 
   6   4   0        1.67        8.07      6.22 o 
   1   5   0      116.27      110.95      4.02 o 
   2   5   0       76.99       84.29      4.24 o 
   3   5   0       11.72       10.43      2.61 o 
   4   5   0        1.25        2.43      6.38 o 
   5   5   0        5.26       -0.89      5.17 o 
   6   5   0        2.13        7.54      6.91 o 
   0   6   0      116.87      118.17      6.38 o 
   1   6   0        9.26       11.94      3.01 o 
   2   6   0       71.98       65.86      3.71 o 
   3   6   0       11.57       10.15      3.03 o 
   4   6   0      140.53      139.78     13.71 o 
   5   6   0       19.41       19.60     12.27 o 
   6   6   0       18.89       18.15      8.13 o 
   1   7   0       31.46       29.83      3.47 o 
   2   7   0      137.62      139.95      5.21 o 
   3   7   0       51.32       47.05      6.79 o 
   4   7   0        0.66        4.58      5.04 o 
   5   7   0       36.23       40.67      7.72 o 
   1   8   0      228.57      239.61      8.06 o 
   2   8   0        2.12        7.12      3.35 o 
   3   8   0        3.98        2.12      4.03 o 
   4   8   0        0.63        1.37      5.76 o 
   5   8   0       21.63       22.93     11.53 o 
   2   9   0        0.27       -6.87      7.61 o 
   3   9   0       47.16       53.97     11.69 o 
   4   9   0       23.39       20.86     11.28 o 
  -7   1   1       14.78       17.59      7.78 o 
  -6   1   1      146.90      144.59     10.80 o 
  -5   1   1       99.80      107.21      9.07 o 
  -4   1   1      180.27      186.55      8.45 o 
  -3   1   1       26.87       27.48      3.76 o 
  -2   1   1      331.27      321.60      5.28 o 
  -1   1   1      182.09      160.69      3.26 o 
   0   1   1        7.65        4.50      0.62 o 
   1   1   1     2186.11     1929.29     14.64 o 
   2   1   1       70.06       74.99      2.58 o 
   3   1   1      204.31      209.62      7.45 o 
   4   1   1       40.19       38.88      5.31 o 
   5   1   1      310.92      344.92     12.59 o 
   6   1   1       21.63       24.47      9.83 o 
   7   1   1       12.89       16.71      7.82 o 
  -7   2   1        0.82        8.60      7.29 o 
  -6   2   1        0.94       -5.26      5.42 o 
  -5   2   1       31.24       37.09      6.24 o 
  -4   2   1       13.20       14.02      4.10 o 
  -3   2   1        0.93        0.47      3.53 o 
  -2   2   1      571.37      588.53      8.29 o 
  -1   2   1      562.03      498.71      4.98 o 
   0   2   1     3195.15     2981.90     18.95 o 
   1   2   1       41.45       40.89      2.15 o 
   2   2   1       39.87       50.55      3.44 o 
   3   2   1        1.36        1.58      1.49 o 
   4   2   1      270.52      290.38     19.27 o 
   5   2   1       66.96       68.92      7.20 o 
   6   2   1       91.83      105.35      9.71 o 
   7   2   1        4.19        6.91      7.47 o 
  -7   3   1       52.14       64.27     15.82 o 
  -6   3   1        7.97       -2.54      5.54 o 
  -5   3   1       50.95       53.01      8.40 o 
  -4   3   1       30.73       23.22      4.91 o 
  -3   3   1        0.46       -2.64      1.76 o 
  -2   3   1       45.11       46.73      2.35 o 
  -1   3   1     1413.02     1381.86     10.49 o 
   0   3   1      168.34      168.21      3.45 o 
   1   3   1      348.88      345.47      6.25 o 
   2   3   1      372.07      397.93      6.14 o 
   3   3   1      192.26      204.43      9.66 o 
   4   3   1       14.06       16.10      4.61 o 
   5   3   1       42.53       51.10      9.36 o 
   6   3   1       94.46      101.26      9.76 o 
   7   3   1       21.52       25.60      8.33 o 
  -6   4   1       32.74       33.74     10.38 o 
  -5   4   1       34.61       32.66      7.92 o 
  -4   4   1       44.70       32.59      6.35 o 
  -3   4   1      215.78      239.65      7.01 o 
  -2   4   1      286.86      278.59      5.64 o 
  -1   4   1      577.99      581.04      7.61 o 
   0   4   1       21.45       20.66      2.56 o 
   1   4   1        3.19        5.04      1.68 o 
   2   4   1       26.31       27.45      5.06 o 
   3   4   1        3.62        2.12      1.98 o 
   4   4   1        3.52        4.23      8.13 o 
   5   4   1       17.17       13.25      5.60 o 
   6   4   1       17.20       20.53      7.05 o 
  -6   5   1        5.93        9.28      7.15 o 
  -5   5   1        2.21       -0.95      5.39 o 
  -4   5   1       17.05       16.61      7.62 o 
  -3   5   1       38.46       36.81      5.02 o 
  -2   5   1        7.81        6.96      2.00 o 
  -1   5   1      321.45      323.05      8.70 o 
   0   5   1       20.63       21.19      2.35 o 
   1   5   1      503.06      509.29      7.89 o 
   2   5   1      210.34      241.59      7.60 o 
   3   5   1        7.81        8.78      2.58 o 
   4   5   1       41.04       29.36      5.72 o 
   5   5   1       84.09       87.52      8.66 o 
   6   5   1        3.59       14.32      7.15 o 
  -6   6   1        2.85        9.84      7.61 o 
  -5   6   1        4.10       14.27      6.52 o 
  -4   6   1        0.79        1.66      7.13 o 
  -3   6   1        8.25        6.92      3.46 o 
  -2   6   1        2.72        1.04      2.05 o 
  -1   6   1      251.25      254.91      6.22 o 
   0   6   1        0.64        1.59      2.13 o 
   1   6   1        0.06       -1.71      1.92 o 
   2   6   1       20.16       22.58      3.55 o 
   3   6   1        0.03       -3.18      2.48 o 
   4   6   1      115.14       98.15     12.43 o 
   5   6   1        3.72       -1.47      5.57 o 
   6   6   1        1.14        4.53      7.08 o 
  -5   7   1       78.95       54.61     11.70 o 
  -4   7   1        6.13        0.21      5.08 o 
  -3   7   1       14.35       11.57      3.32 o 
  -2   7   1       34.78       32.03      3.33 o 
  -1   7   1       77.53       81.25      8.23 o 
   0   7   1      156.96      156.87     10.19 o 
   1   7   1       42.28       42.09      3.79 o 
   2   7   1       30.82       34.30      3.75 o 
   3   7   1       46.47       56.53      5.79 o 
   4   7   1       64.25       74.52      8.16 o 
   5   7   1       77.95       57.76     13.41 o 
  -5   8   1       20.83       38.84      8.30 o 
  -4   8   1       23.90       25.18      6.59 o 
  -3   8   1       63.58       60.84      7.39 o 
  -2   8   1       11.95       17.65      4.69 o 
  -1   8   1       67.35       69.59      6.98 o 
   0   8   1       63.75       73.54      5.93 o 
   1   8   1      330.70      331.80     15.85 o 
   2   8   1        6.08        7.44      5.38 o 
   3   8   1       24.61       23.51      4.84 o 
   4   8   1       75.06       93.39     13.49 o 
   5   8   1        4.56       18.68     11.42 o 
  -4   9   1        1.89       23.06     10.79 o 
  -3   9   1        3.03        4.12      9.22 o 
  -2   9   1        9.17        7.07      9.37 o 
  -1   9   1       25.48       15.43      9.45 o 
   0   9   1        0.36        5.10      8.00 o 
   1   9   1       22.11       20.89      9.22 o 
   2   9   1       13.25       20.86      6.58 o 
   3   9   1        3.58        5.26      9.12 o 
   4   9   1        0.05       -7.62      8.76 o 
  -1  10   1       24.77       32.65     12.12 o 
   0  10   1      176.14      159.74     18.19 o 
   1  10   1        0.08        0.05      9.90 o 
   3  10   1        8.85       -5.45      9.75 o 
  -7   0   2      106.63      101.07     15.64 o 
  -6   0   2      243.86      222.34     17.06 o 
  -5   0   2       57.49       48.10      9.15 o 
  -4   0   2      352.75      339.23     15.38 o 
  -3   0   2        6.48        5.57      3.75 o 
  -2   0   2      674.44      657.52     15.41 o 
  -1   0   2     5762.77     5341.93     46.90 o 
   0   0   2     3169.56     2836.06     33.81 o 
   1   0   2      239.99      224.67      4.79 o 
   2   0   2       62.46       60.24      5.31 o 
   3   0   2       22.72       24.56      3.70 o 
   4   0   2        0.08       -0.96      4.43 o 
   5   0   2       11.58        9.43      6.77 o 
   6   0   2      126.26      116.71     14.00 o 
   7   0   2        3.51        5.05     10.30 o 
  -7   1   2        5.00       -9.69      6.46 o 
  -6   1   2      409.66      394.16     18.39 o 
  -5   1   2       14.15        7.77      4.69 o 
  -4   1   2       84.50       96.03     16.80 o 
  -3   1   2       71.08       68.92      3.03 o 
  -2   1   2      108.37      106.04      3.27 o 
  -1   1   2     6214.56     5664.39     43.97 o 
   0   1   2      114.16      113.81      3.12 o 
   1   1   2     2039.21     1862.77     12.91 o 
   2   1   2      195.13      189.09      3.75 o 
   3   1   2      682.99      719.46      8.99 o 
   4   1   2       23.68       28.07      4.61 o 
   5   1   2      422.22      443.14     19.73 o 
   6   1   2        3.39        8.95      5.63 o 
   7   1   2        6.58       -4.07      8.85 o 
  -7   2   2       28.09       27.76     12.61 o 
  -6   2   2       33.75       30.13      7.02 o 
  -5   2   2       21.36       22.56      5.49 o 
  -4   2   2      291.65      320.94     10.82 o 
  -3   2   2      352.21      384.29      7.38 o 
  -2   2   2       84.77       87.86      3.50 o 
  -1   2   2     1198.92     1090.07     14.78 o 
   0   2   2     6544.84     6042.63     41.09 o 
   1   2   2     5871.71     5443.10     37.49 o 
   2   2   2      563.72      562.32      6.95 o 
   3   2   2      595.54      641.63     10.96 o 
   4   2   2        0.36       -0.27      4.89 o 
   5   2   2       42.78       45.51      6.71 o 
   6   2   2      255.23      264.46     28.42 o 
   7   2   2       66.07       62.23      9.78 o 
  -7   3   2       11.54       18.69     12.71 o 
  -6   3   2        0.21       -0.05      9.02 o 
  -5   3   2        1.02        1.25      5.74 o 
  -4   3   2      106.25      100.00      7.36 o 
  -3   3   2       15.52       17.38      2.69 o 
  -2   3   2      458.87      450.96      7.96 o 
  -1   3   2       49.16       51.95      2.35 o 
   0   3   2      437.76      404.04      5.77 o 
   1   3   2      908.44      810.64     12.33 o 
   2   3   2       48.87       56.12      2.82 o 
   3   3   2       16.41       12.49      2.13 o 
   4   3   2       61.74       60.39      6.10 o 
   5   3   2      203.49      176.54     10.14 o 
   6   3   2       24.24       17.92      6.94 o 
   7   3   2       29.98       19.92     13.51 o 
  -6   4   2        1.31       -0.02      5.98 o 
  -5   4   2        2.29       -8.05      6.98 o 
  -4   4   2        0.34       -3.57      3.82 o 
  -3   4   2       19.80       24.52      4.03 o 
  -2   4   2      114.70      113.56      3.98 o 
  -1   4   2       40.78       46.56      3.37 o 
   0   4   2        0.01        0.11      2.09 o 
   1   4   2       29.18       32.87      2.71 o 
   2   4   2       70.24       84.06      3.59 o 
   3   4   2       29.19       26.33      3.10 o 
   4   4   2       66.71       68.99      6.54 o 
   5   4   2        9.79        2.18      5.13 o 
   6   4   2        0.00       11.59      6.52 o 
  -6   5   2        0.72        1.45      6.61 o 
  -5   5   2       54.46       71.44     18.76 o 
  -4   5   2        0.17        8.90      4.97 o 
  -3   5   2       11.89       15.54      3.43 o 
  -2   5   2       25.16       23.94      2.71 o 
  -1   5   2       37.54       38.79      2.79 o 
   0   5   2       69.31       74.41      4.24 o 
   1   5   2        2.82        5.50      2.21 o 
   2   5   2       35.86       45.29      3.69 o 
   3   5   2       55.61       44.13      3.52 o 
   4   5   2      230.09      268.36     10.87 o 
   5   5   2       32.43       48.81      7.12 o 
   6   5   2        2.40       10.71      6.64 o 
  -6   6   2        1.88        2.84     13.34 o 
  -5   6   2       30.36       35.52     13.03 o 
  -4   6   2       46.25       49.06     20.72 o 
  -3   6   2       97.28       92.00      5.99 o 
  -2   6   2        6.27        3.06      2.42 o 
  -1   6   2      821.20      846.61     10.72 o 
   0   6   2        3.64       -0.76      2.24 o 
   1   6   2        7.51       11.97      2.78 o 
   2   6   2       15.45       16.62      2.89 o 
   3   6   2       20.81       17.95      3.21 o 
   4   6   2       52.39       39.37      6.23 o 
   5   6   2       87.63       65.97     13.18 o 
   6   6   2        8.99       16.24     10.67 o 
  -5   7   2        7.67        9.96      6.76 o 
  -4   7   2       23.34       24.24      6.19 o 
  -3   7   2        7.30        2.93      3.59 o 
  -2   7   2       25.59       24.04      3.43 o 
  -1   7   2      207.56      192.13      5.73 o 
   0   7   2       67.49       63.24      4.63 o 
   1   7   2        9.30        7.31      3.19 o 
   2   7   2       24.69       24.54      3.50 o 
   3   7   2       13.54       16.24      3.73 o 
   4   7   2       40.86       45.56      7.04 o 
   5   7   2       82.17       92.30     14.20 o 
  -5   8   2        7.72        1.60      6.59 o 
  -4   8   2       73.99       68.04      8.40 o 
  -3   8   2        5.82        7.65      4.43 o 
  -2   8   2        5.44        6.53      3.93 o 
  -1   8   2      125.20      123.80      8.92 o 
   0   8   2      447.99      481.96     18.70 o 
   1   8   2       37.72       44.46     13.70 o 
   2   8   2       67.98       71.58      6.11 o 
   3   8   2       30.77       36.14      5.24 o 
   4   8   2        0.77       10.01     10.21 o 
   5   8   2       38.87       37.63     12.34 o 
  -2   9   2        0.06        5.51      5.53 o 
  -1   9   2      292.74      322.88     13.41 o 
   0   9   2       37.07       43.58     16.81 o 
   1   9   2      107.05      112.61     14.09 o 
   2   9   2        1.41        4.60      5.78 o 
   3   9   2       48.17       51.07     16.91 o 
   4   9   2        8.62       10.89     10.14 o 
  -2  10   2        4.74        3.84     10.10 o 
  -1  10   2       54.95       53.38     13.48 o 
   0  10   2       16.39        7.42     10.29 o 
   1  10   2        3.53        5.97      9.82 o 
   2  10   2        5.26        7.06      7.19 o 
   3  10   2        3.76       15.52     10.23 o 
   0  11   2       18.39       30.37     12.69 o 
  -7   1   3       29.15       21.36      7.90 o 
  -6   1   3      175.10      186.09     13.33 o 
  -5   1   3      221.19      221.44     16.37 o 
  -4   1   3       90.96       78.80      6.25 o 
  -3   1   3       40.68       42.60      3.48 o 
  -2   1   3     1901.85     1880.59     23.73 o 
  -1   1   3     1874.17     1784.15     14.80 o 
   0   1   3     2370.08     2064.31     31.07 o 
   1   1   3     3160.40     2946.88     23.61 o 
   2   1   3        0.63        1.29      1.30 o 
   3   1   3      112.49      125.99      4.16 o 
   4   1   3        8.22       13.57      4.19 o 
   5   1   3       92.96       79.53      9.05 o 
   6   1   3        1.41       -1.02      5.16 o 
   7   1   3        6.82        4.41      7.41 o 
  -7   2   3        7.70        3.95      7.13 o 
  -6   2   3        5.87       11.47      6.38 o 
  -5   2   3      151.03      154.61     12.39 o 
  -4   2   3      231.24      221.78      6.21 o 
  -3   2   3      404.99      457.27      8.16 o 
  -2   2   3       58.50       58.90      3.09 o 
  -1   2   3     1291.93     1222.03     13.32 o 
   0   2   3     1107.34     1033.97      9.61 o 
   1   2   3     1835.43     1740.51     14.83 o 
   2   2   3      101.09       95.12      3.24 o 
   3   2   3      322.12      361.66     10.06 o 
   4   2   3      165.09      166.06     21.44 o 
   5   2   3       95.95       87.05      8.15 o 
   6   2   3        6.21       -1.12      8.38 o 
   7   2   3       42.89       43.96      9.23 o 
  -7   3   3        1.01        4.93      7.26 o 
  -6   3   3        1.77        2.77      7.54 o 
  -5   3   3       19.41       10.42      5.49 o 
  -4   3   3      374.74      394.96      8.97 o 
  -3   3   3       31.54       32.38      3.22 o 
  -2   3   3      152.92      164.45      5.10 o 
  -1   3   3      151.69      151.34      4.27 o 
   0   3   3       64.87       68.09      2.42 o 
   1   3   3      219.66      218.93     11.95 o 
   2   3   3      588.18      635.09      8.13 o 
   3   3   3        3.54        3.43      1.79 o 
   4   3   3       73.93       72.20      9.30 o 
   5   3   3      212.06      223.57     11.01 o 
   6   3   3       34.63       27.50      7.29 o 
  -6   4   3        0.01       -8.32      5.55 o 
  -5   4   3       22.22       20.88      7.60 o 
  -4   4   3      133.76      143.96      6.57 o 
  -3   4   3       29.73       33.96      3.60 o 
  -2   4   3      695.79      729.14     15.46 o 
  -1   4   3      151.21      163.36      3.91 o 
   0   4   3      676.27      646.14     12.14 o 
   1   4   3      681.44      701.95     10.26 o 
   2   4   3       76.87       82.03      3.58 o 
   3   4   3       47.50       49.92      3.42 o 
   4   4   3      252.96      239.25     10.01 o 
   5   4   3       40.30       37.54      6.75 o 
   6   4   3        2.26        5.07      6.55 o 
  -6   5   3        9.75        3.47      6.82 o 
  -5   5   3      170.64      173.45     11.08 o 
  -4   5   3        1.56        3.39      3.27 o 
  -3   5   3       11.55       12.85      4.46 o 
  -2   5   3        3.69       -0.69      2.23 o 
  -1   5   3      783.40      794.15      9.44 o 
   0   5   3      155.92      167.93      6.57 o 
   1   5   3      294.09      333.35     11.42 o 
   2   5   3       53.91       58.52      4.70 o 
   3   5   3        4.74        3.90      2.92 o 
   4   5   3       28.26       35.42      5.68 o 
   5   5   3      130.70      131.17      9.71 o 
   6   5   3       11.16        3.93     10.38 o 
  -6   6   3       27.10       25.59      8.19 o 
  -5   6   3       19.16       12.94      9.61 o 
  -4   6   3       15.99       16.49      4.84 o 
  -3   6   3        0.19        2.06      3.08 o 
  -2   6   3       53.65       58.67      4.51 o 
  -1   6   3      424.21      419.11      7.38 o 
   0   6   3       30.98       29.76      4.76 o 
   1   6   3      183.69      203.17     10.66 o 
   2   6   3       22.49       23.50      3.15 o 
   3   6   3        8.25        9.94      3.66 o 
   4   6   3      329.30      327.10     10.10 o 
   5   6   3       21.62       12.76      9.43 o 
   6   6   3        0.60        6.86      9.89 o 
  -5   7   3       21.65       28.01      9.17 o 
  -4   7   3       25.96       23.93      6.32 o 
  -3   7   3       32.85       30.01      4.65 o 
  -2   7   3      567.05      581.52     12.21 o 
  -1   7   3       58.55       56.63      4.85 o 
   0   7   3       84.45       94.85      7.34 o 
   1   7   3        2.01       -0.13      4.10 o 
   2   7   3        0.66       -3.97      3.25 o 
   3   7   3       37.60       28.54      4.80 o 
   4   7   3        6.55        6.51      5.63 o 
   5   7   3       28.04       39.71     11.86 o 
  -5   8   3       62.61       57.16      9.55 o 
  -4   8   3        4.70        6.94      6.04 o 
  -3   8   3        3.33        6.49      4.14 o 
  -2   8   3        0.40        0.31      6.86 o 
  -1   8   3       62.00       71.26      7.24 o 
   0   8   3       37.90       38.76      6.88 o 
   1   8   3       38.69       42.84      6.23 o 
   2   8   3       27.91       34.17      5.10 o 
   3   8   3       44.70       36.62      5.53 o 
   4   8   3       11.33       17.62      6.66 o 
  -4   9   3       29.08       10.74      9.09 o 
  -3   9   3       27.90       19.27      6.66 o 
  -2   9   3        4.30        0.75      5.24 o 
  -1   9   3        7.00        3.54      5.38 o 
   0   9   3      165.99      173.67     11.04 o 
   1   9   3        1.78        1.25      5.31 o 
   2   9   3       79.50       70.95      8.42 o 
   3   9   3        4.16        2.73      4.84 o 
   4   9   3        5.36       -8.03     10.30 o 
  -2  10   3        6.11       17.81     11.15 o 
  -1  10   3        2.00        3.58     10.21 o 
   0  10   3       77.34       75.87     14.17 o 
   1  10   3        0.16       -6.30      8.25 o 
   2  10   3        2.97        2.66      9.17 o 
   3  10   3       15.73       17.07     11.26 o 
   0  11   3        8.85        2.37     11.45 o 
  -7   0   4      186.33      187.76     19.22 o 
  -6   0   4       97.43       98.21     13.28 o 
  -5   0   4      378.92      413.45     19.63 o 
  -4   0   4       56.44       59.82      8.29 o 
  -3   0   4      876.26      944.04     16.08 o 
  -2   0   4      964.17      945.29     12.27 o 
  -1   0   4      326.64      308.98      6.06 o 
   0   0   4       98.25       98.14      4.46 o 
   1   0   4       32.63       32.22      2.81 o 
   2   0   4      230.73      205.32      8.94 o 
   3   0   4     2374.86     2544.91     27.31 o 
   4   0   4      178.52      195.33     12.28 o 
   5   0   4       53.29       51.66      9.37 o 
   6   0   4        0.09       15.02      9.02 o 
   7   0   4        0.02       -8.37     10.42 o 
  -7   1   4       34.58       31.16      8.38 o 
  -6   1   4       12.81       12.98      6.46 o 
  -5   1   4       59.52       53.82      6.92 o 
  -4   1   4       74.18       81.52      6.52 o 
  -3   1   4       24.42       20.50      2.60 o 
  -2   1   4       21.57       22.63      2.70 o 
  -1   1   4     7616.63     6922.57     45.59 o 
   0   1   4      674.96      604.12      6.63 o 
   1   1   4      431.77      407.89      5.69 o 
   2   1   4     1459.70     1489.87     13.13 o 
   3   1   4      430.95      463.61      7.89 o 
   4   1   4       72.06       86.03      6.54 o 
   5   1   4       68.00       72.51      7.40 o 
   6   1   4        0.01        2.71      5.38 o 
   7   1   4        8.05       14.08      8.66 o 
  -7   2   4       26.29       19.99     12.04 o 
  -6   2   4       22.63       25.97      7.18 o 
  -5   2   4       70.41       71.61      7.46 o 
  -4   2   4       39.14       33.79      3.32 o 
  -3   2   4      992.01     1014.68     13.06 o 
  -2   2   4      146.70      157.96      4.69 o 
  -1   2   4     1479.85     1351.71     13.01 o 
   0   2   4       52.77       60.89      5.44 o 
   1   2   4        4.56        6.23      1.47 o 
   2   2   4      160.16      161.26      4.04 o 
   3   2   4        0.03        0.81      1.67 o 
   4   2   4      119.72      101.50      7.16 o 
   5   2   4       13.99        8.09      5.42 o 
   6   2   4       41.92       45.36      7.90 o 
   7   2   4       25.93       18.32      8.49 o 
  -7   3   4       35.45       28.85      8.61 o 
  -6   3   4        4.63        4.83      5.63 o 
  -5   3   4       30.49       30.62      8.26 o 
  -4   3   4       13.05        9.79      4.16 o 
  -3   3   4       35.27       39.86      3.50 o 
  -2   3   4      188.63      204.38      5.87 o 
  -1   3   4        3.00        4.28      1.62 o 
   0   3   4      313.26      297.11      4.76 o 
   1   3   4      135.83      120.34      6.90 o 
   2   3   4       57.12       63.67      3.06 o 
   3   3   4       36.05       30.66      2.76 o 
   4   3   4       96.39       77.06     16.52 o 
   5   3   4      107.96      132.66     11.53 o 
   6   3   4        0.39        6.78      6.11 o 
  -6   4   4        1.71        7.01      6.74 o 
  -5   4   4       16.34        9.92      5.88 o 
  -4   4   4       27.25       37.54      4.30 o 
  -3   4   4        0.39        0.61      2.40 o 
  -2   4   4        1.24        2.67      2.06 o 
  -1   4   4        2.31        2.73      1.87 o 
   0   4   4      194.57      192.89      7.74 o 
   1   4   4      701.57      716.05      9.62 o 
   2   4   4      180.50      171.63      4.70 o 
   3   4   4       62.65       69.25      3.83 o 
   4   4   4        0.02       -1.86      3.82 o 
   5   4   4       31.71       22.60      6.08 o 
   6   4   4       41.87       39.46      8.07 o 
  -6   5   4       10.89       26.04     13.33 o 
  -5   5   4        6.27        3.79      5.71 o 
  -4   5   4        5.21        3.86      3.42 o 
  -3   5   4       59.36       61.49      4.94 o 
  -2   5   4      259.84      262.80      7.30 o 
  -1   5   4       42.91       50.07      2.83 o 
   0   5   4        0.97        3.09      1.76 o 
   1   5   4       51.05       47.50      3.38 o 
   2   5   4       92.48       94.82      5.34 o 
   3   5   4       41.43       42.14      5.20 o 
   4   5   4      129.52      138.32      7.17 o 
   5   5   4        2.35        5.91      9.51 o 
   6   5   4        5.30       -1.83      9.24 o 
  -6   6   4       12.72       13.30      7.43 o 
  -5   6   4        0.06       -3.94      5.72 o 
  -4   6   4       11.66        2.22      3.64 o 
  -3   6   4      124.42      134.32      6.86 o 
  -2   6   4      230.15      252.98      7.78 o 
  -1   6   4      281.70      277.45     10.59 o 
   0   6   4       11.28       10.92      2.51 o 
   1   6   4       77.29       74.14      4.33 o 
   2   6   4      236.42      232.19      7.11 o 
   3   6   4       29.00       44.74      4.94 o 
   4   6   4        7.00        4.39      5.29 o 
   5   6   4       21.35       26.69     10.47 o 
  -5   7   4       89.83       67.96      9.34 o 
  -4   7   4       54.34       51.60      6.05 o 
  -3   7   4        0.91       -2.76      3.37 o 
  -2   7   4      243.16      256.03      8.49 o 
  -1   7   4      103.17      101.09      5.74 o 
   0   7   4        0.02        1.54      3.68 o 
   1   7   4      193.99      204.62      9.56 o 
   2   7   4      215.07      218.81      9.23 o 
   3   7   4       16.07       14.41      4.43 o 
   4   7   4       43.04       46.61      8.57 o 
   5   7   4        0.01       -2.73      8.85 o 
  -5   8   4       36.01       39.29      8.58 o 
  -4   8   4        0.47        9.41      5.86 o 
  -3   8   4       70.26       60.97      7.91 o 
  -2   8   4       31.34       26.98     12.32 o 
  -1   8   4        0.01       -7.55      5.55 o 
   0   8   4       76.14       86.44      8.04 o 
   1   8   4       49.63       58.89      7.23 o 
   2   8   4        4.31        6.08      5.70 o 
   3   8   4       69.67       66.89      7.82 o 
   4   8   4        1.55        7.79      8.67 o 
  -4   9   4        6.49        0.47      5.86 o 
  -3   9   4        3.81        1.07      5.61 o 
  -2   9   4       16.26        0.64      5.28 o 
  -1   9   4      185.17      165.70     11.10 o 
   0   9   4      124.58      108.50      9.43 o 
   1   9   4        0.07        7.12      5.82 o 
   2   9   4       62.47       66.06      6.71 o 
   3   9   4       59.07       56.76      6.82 o 
   4   9   4       16.44       10.51      7.30 o 
  -3  10   4       74.99       84.33     15.88 o 
  -2  10   4        0.03        8.44     10.32 o 
  -1  10   4       26.71        3.90     10.06 o 
   0  10   4       22.89       18.42     10.29 o 
   1  10   4       16.92       26.99     11.22 o 
   2  10   4        8.14       -1.93      6.59 o 
  -7   1   5        1.31        6.80      7.18 o 
  -6   1   5        2.83       -3.65     12.00 o 
  -5   1   5        0.59       -0.36      4.38 o 
  -4   1   5        4.42        3.30      3.57 o 
  -3   1   5      112.72      129.58      3.56 o 
  -2   1   5       13.15       11.56      2.95 o 
  -1   1   5     3423.78     3259.80     24.87 o 
   0   1   5     1875.40     1802.39     21.79 o 
   1   1   5       79.72       78.14      3.28 o 
   2   1   5      162.63      155.10      3.97 o 
   3   1   5        3.18        5.35      2.62 o 
   4   1   5      313.85      348.93     15.09 o 
   5   1   5        0.85        3.43      4.52 o 
   6   1   5        0.33        2.82      6.25 o 
   7   1   5        4.21        3.82      7.10 o 
  -7   2   5        2.43       -7.11      6.84 o 
  -6   2   5        0.02        1.06     10.95 o 
  -5   2   5       65.23       51.31      7.00 o 
  -4   2   5       14.55       18.44      4.22 o 
  -3   2   5       39.34       39.91      3.18 o 
  -2   2   5      369.35      375.14      7.05 o 
  -1   2   5      111.70       98.79      4.76 o 
   0   2   5      838.35      792.61     12.29 o 
   1   2   5      271.87      268.95      5.17 o 
   2   2   5      161.54      146.79      4.05 o 
   3   2   5        3.92        3.26      1.88 o 
   4   2   5      358.93      359.14     11.53 o 
   5   2   5       58.80       53.61      6.77 o 
   6   2   5      101.88       88.27     13.90 o 
  -7   3   5        0.26       -1.66      7.32 o 
  -6   3   5        2.98        3.34      6.14 o 
  -5   3   5      449.47      416.01     15.33 o 
  -4   3   5       75.69       73.40      4.80 o 
  -3   3   5      130.95      140.30      5.67 o 
  -2   3   5      544.41      534.78      9.02 o 
  -1   3   5      285.10      301.48      5.92 o 
   0   3   5      486.25      495.51     10.29 o 
   1   3   5     2069.91     1966.72     23.88 o 
   2   3   5      898.96      894.29     10.12 o 
   3   3   5       24.57       27.46      2.82 o 
   4   3   5       60.80       41.40      5.63 o 
   5   3   5       29.89       23.51      6.83 o 
   6   3   5      102.06       88.03      9.56 o 
  -6   4   5      144.03      173.09     12.30 o 
  -5   4   5        2.64       17.08      6.06 o 
  -4   4   5       92.86       97.46      6.04 o 
  -3   4   5       63.39       67.12      4.06 o 
  -2   4   5        0.64        1.02      2.09 o 
  -1   4   5      583.05      611.21      9.28 o 
   0   4   5     1892.12     1899.71     17.47 o 
   1   4   5      889.05      872.76     15.45 o 
   2   4   5      603.91      581.11      9.31 o 
   3   4   5       60.56       56.27      4.82 o 
   4   4   5      309.17      313.50      9.32 o 
   5   4   5       11.78       16.61      6.08 o 
   6   4   5        4.98        5.16      8.45 o 
  -6   5   5       35.38       33.38     12.23 o 
  -5   5   5      111.90      143.95     27.40 o 
  -4   5   5       22.85       21.41      4.05 o 
  -3   5   5       99.22      103.98      7.54 o 
  -2   5   5      433.26      444.36      9.44 o 
  -1   5   5      174.17      184.81      8.66 o 
   0   5   5        0.08       -1.70      1.76 o 
   1   5   5       87.63       95.93      4.16 o 
   2   5   5       33.15       31.72      4.74 o 
   3   5   5       14.29       15.98      3.00 o 
   4   5   5      242.44      235.12      8.49 o 
   5   5   5       17.19       23.54      9.57 o 
   6   5   5       65.57       93.07     15.16 o 
  -6   6   5       25.21       13.31     13.60 o 
  -5   6   5        0.43        4.39      5.91 o 
  -4   6   5       80.56       86.10      6.52 o 
  -3   6   5       12.68        9.15      3.70 o 
  -2   6   5      125.89      124.81      6.14 o 
  -1   6   5       74.04       79.74      5.89 o 
   0   6   5      377.75      402.62     20.95 o 
   1   6   5       34.58       41.76      5.57 o 
   2   6   5        4.52       12.88      7.85 o 
   3   6   5       26.38       36.42      4.85 o 
   4   6   5      161.64      179.90     11.22 o 
   5   6   5        3.28        8.27      9.21 o 
  -5   7   5       73.63       74.46     21.98 o 
  -4   7   5      124.37      119.91      7.84 o 
  -3   7   5       18.19       18.13      4.37 o 
  -2   7   5      236.41      232.93     10.76 o 
  -1   7   5      211.92      222.12     10.12 o 
   0   7   5       73.62       70.86      6.89 o 
   1   7   5      167.44      186.38      9.54 o 
   2   7   5      126.74      136.45      9.08 o 
   3   7   5      151.23      161.81     11.31 o 
   4   7   5       57.85       52.07      8.85 o 
   5   7   5        0.87      -12.53      8.35 o 
  -4   8   5       73.38       84.58     10.10 o 
  -3   8   5       19.46       10.08      6.64 o 
  -2   8   5       25.20       25.74     10.66 o 
  -1   8   5        9.75        9.60      4.84 o 
   0   8   5        4.15        1.43      4.48 o 
   1   8   5       71.76       66.08      7.42 o 
   2   8   5       32.56       19.51      5.86 o 
   3   8   5        2.81       -1.20      4.29 o 
   4   8   5       21.13       20.74      7.08 o 
  -4   9   5        0.01       13.73     10.80 o 
  -3   9   5        0.09       -1.68      6.42 o 
  -2   9   5        4.80       -6.92      4.61 o 
  -1   9   5       91.77       96.97     20.96 o 
   0   9   5       53.52       66.77      8.26 o 
   1   9   5      142.77      135.27     10.34 o 
   2   9   5        0.22        0.55      4.65 o 
   3   9   5        0.05       -4.60      4.79 o 
  -2  10   5        7.61       11.90      6.79 o 
  -1  10   5       26.99       35.67      8.22 o 
   0  10   5        1.02        0.28      9.99 o 
   1  10   5        0.11        4.70      8.21 o 
   2  10   5        0.01        5.28      6.91 o 
  -7   0   6      217.33      223.64     20.20 o 
  -6   0   6       34.09       29.85      9.96 o 
  -5   0   6       70.13       54.38     10.23 o 
  -4   0   6       60.33       51.83      8.41 o 
  -3   0   6      660.29      657.45     15.69 o 
  -2   0   6     2305.95     2357.91     47.92 o 
  -1   0   6       31.30       38.41      2.48 o 
   0   0   6      206.92      179.43      6.88 o 
   1   0   6      127.92      126.08      6.61 o 
   2   0   6      106.82      105.03      5.26 o 
   3   0   6      116.42      122.98      5.80 o 
   4   0   6       99.00      112.55     10.74 o 
   5   0   6       52.25       41.10      9.60 o 
   6   0   6        0.06        7.23      8.58 o 
  -7   1   6       66.35       74.09     10.37 o 
  -6   1   6        0.92        3.00      5.62 o 
  -5   1   6       20.30       17.99      5.51 o 
  -4   1   6       15.13       26.36      4.94 o 
  -3   1   6       16.68       22.37      2.64 o 
  -2   1   6      448.50      449.65      7.67 o 
  -1   1   6     1630.56     1523.43     16.60 o 
   0   1   6       16.42       20.46      1.91 o 
   1   1   6      553.65      516.48      6.10 o 
   2   1   6      958.43     1016.73     10.63 o 
   3   1   6        9.84       10.53      2.17 o 
   4   1   6        5.96        7.38      3.91 o 
   5   1   6       14.96        8.58      6.29 o 
   6   1   6       18.69       16.83      6.87 o 
  -7   2   6       28.21       25.35      8.54 o 
  -6   2   6        6.66        8.16      8.68 o 
  -5   2   6       11.12       -1.34      4.61 o 
  -4   2   6      300.70      304.42      7.79 o 
  -3   2   6        0.23       -0.98      1.78 o 
  -2   2   6      197.33      196.33      4.79 o 
  -1   2   6       73.64       70.39      5.26 o 
   0   2   6      748.70      696.68     11.88 o 
   1   2   6      466.98      424.68      6.17 o 
   2   2   6        3.05        3.61      1.69 o 
   3   2   6       22.11       27.01      2.78 o 
   4   2   6      446.74      454.50     12.94 o 
   5   2   6      111.96       91.77      7.96 o 
   6   2   6        6.66        3.74      6.36 o 
  -6   3   6       20.19       23.24     12.72 o 
  -5   3   6        8.96       11.27      8.31 o 
  -4   3   6      197.30      218.04      7.24 o 
  -3   3   6        0.41        1.96      2.24 o 
  -2   3   6      457.85      403.13      8.00 o 
  -1   3   6     1976.18     1918.19     17.97 o 
   0   3   6        0.99        1.54      2.13 o 
   1   3   6      119.89      109.43      5.65 o 
   2   3   6      545.98      536.47      7.74 o 
   3   3   6      185.91      178.71      6.56 o 
   4   3   6      142.69      140.46     10.90 o 
   5   3   6      134.28      126.36     28.15 o 
   6   3   6        1.55        4.82      6.30 o 
  -6   4   6       33.68       31.36      7.63 o 
  -5   4   6       44.03       47.35      7.27 o 
  -4   4   6       36.32       40.71      4.44 o 
  -3   4   6       81.56       94.37      5.39 o 
  -2   4   6       44.98       40.05      3.47 o 
  -1   4   6       15.69       16.74      2.85 o 
   0   4   6      131.51      124.76      7.73 o 
   1   4   6        0.17        1.18      4.78 o 
   2   4   6       76.65       62.20      3.86 o 
   3   4   6       43.67       45.82      3.54 o 
   4   4   6       15.08       10.08      3.90 o 
   5   4   6       18.08        9.09      5.72 o 
   6   4   6        9.63        5.56      9.69 o 
  -6   5   6        1.15        6.86     12.51 o 
  -5   5   6        3.07        0.67      4.59 o 
  -4   5   6      132.95      128.81      7.13 o 
  -3   5   6       53.14       60.73      4.94 o 
  -2   5   6      535.64      532.39     10.43 o 
  -1   5   6       52.98       52.97      4.89 o 
   0   5   6        9.11        6.57      2.20 o 
   1   5   6        0.39        0.09      1.81 o 
   2   5   6       17.41       22.75      4.53 o 
   3   5   6      100.69      104.20      6.21 o 
   4   5   6        1.70       -3.72      8.77 o 
   5   5   6        2.26        3.46      8.73 o 
   6   5   6       12.09       21.72     11.14 o 
  -6   6   6        6.87        5.83      7.43 o 
  -5   6   6        2.80        4.57      5.92 o 
  -4   6   6        8.99        6.08      3.89 o 
  -3   6   6        0.89       -1.80      3.01 o 
  -2   6   6        3.12        0.74      2.80 o 
  -1   6   6        9.02       10.06      4.05 o 
   0   6   6      166.40      184.34      8.80 o 
   1   6   6      317.89      324.12     24.67 o 
   2   6   6       62.51       60.99      6.49 o 
   3   6   6      110.58      123.54      7.22 o 
   4   6   6       34.69       29.47      6.72 o 
   5   6   6       40.06       23.54     10.13 o 
  -5   7   6        1.02        0.70      7.10 o 
  -4   7   6       45.35       53.52      6.07 o 
  -3   7   6        3.27        1.71      4.61 o 
  -2   7   6       88.41       75.62      7.38 o 
  -1   7   6       62.15       65.03      6.84 o 
   0   7   6       17.74       25.15      5.44 o 
   1   7   6      167.92      180.93      9.93 o 
   2   7   6      134.66      120.47      8.83 o 
   3   7   6        0.06        5.03      4.09 o 
   4   7   6        2.56        8.91     12.93 o 
   5   7   6       13.49       27.60     12.18 o 
  -4   8   6      213.08      200.60     18.18 o 
  -3   8   6        0.61        1.49      5.10 o 
  -2   8   6       66.57       55.64     15.64 o 
  -1   8   6        7.37        2.64      4.77 o 
   0   8   6        6.99       13.66      5.50 o 
   1   8   6       53.97       53.04      7.27 o 
   2   8   6        1.26       -0.27      4.85 o 
   3   8   6       15.58       12.53      5.09 o 
   4   8   6        4.33        1.49     15.19 o 
  -4   9   6        1.68        3.18      9.45 o 
  -3   9   6       18.70       12.03      6.41 o 
  -2   9   6       40.55       36.78      7.36 o 
  -1   9   6       32.58       30.73      7.26 o 
   0   9   6       12.98       23.08     13.23 o 
   1   9   6        5.51        4.24      5.97 o 
   2   9   6      111.88       91.08      7.77 o 
   3   9   6        0.29       -4.35      4.90 o 
  -2  10   6       26.11       17.41      7.24 o 
  -1  10   6       26.77       27.36      7.74 o 
   0  10   6        7.29        2.92      8.34 o 
   1  10   6        5.27        9.48      6.74 o 
   2  10   6        0.71        1.65      5.81 o 
  -7   1   7       26.70       26.72      8.91 o 
  -6   1   7        0.15        2.93      5.89 o 
  -5   1   7        6.15        4.96      4.98 o 
  -4   1   7       60.33       68.84      6.52 o 
  -3   1   7      210.20      223.30      5.14 o 
  -2   1   7      253.98      262.98      5.62 o 
  -1   1   7       31.70       33.90      2.11 o 
   0   1   7       77.27       77.63      3.56 o 
   1   1   7       49.88       50.20      2.45 o 
   2   1   7      159.67      166.67      5.57 o 
   3   1   7      301.37      321.43      6.63 o 
   4   1   7        3.73       -3.76      3.80 o 
   5   1   7       79.79       64.14      7.47 o 
   6   1   7       22.18       18.76      7.03 o 
  -7   2   7       50.35       52.90     10.19 o 
  -6   2   7       22.51       11.97      6.90 o 
  -5   2   7       23.27       25.03      6.08 o 
  -4   2   7      120.05      119.68      5.55 o 
  -3   2   7      354.50      338.96      7.89 o 
  -2   2   7     1415.32     1423.27     13.96 o 
  -1   2   7      102.75       97.44      3.14 o 
   0   2   7     2049.12     1934.10     16.80 o 
   1   2   7      111.37      128.90      7.30 o 
   2   2   7       54.65       61.65      5.05 o 
   3   2   7        1.73        2.07      2.04 o 
   4   2   7      239.78      251.35     10.02 o 
   5   2   7       34.64       31.48      6.43 o 
   6   2   7       18.63        6.39      6.62 o 
  -6   3   7       32.88       35.10      7.87 o 
  -5   3   7        4.77        5.36      5.45 o 
  -4   3   7        6.90        8.51      3.96 o 
  -3   3   7        1.47        1.94      2.07 o 
  -2   3   7      667.98      661.62     10.50 o 
  -1   3   7        5.65        7.57      1.78 o 
   0   3   7       48.58       59.84      4.69 o 
   1   3   7      264.14      269.88      8.47 o 
   2   3   7        1.11        0.45      1.81 o 
   3   3   7      115.67      124.37      7.58 o 
   4   3   7       22.73       17.41      7.36 o 
   5   3   7       33.04       34.83      6.82 o 
   6   3   7        8.57       10.45      9.77 o 
  -6   4   7       42.43       39.20      8.37 o 
  -5   4   7        3.33       -6.80      5.16 o 
  -4   4   7       11.02        5.86      3.00 o 
  -3   4   7        1.36        1.71      2.71 o 
  -2   4   7       80.66       82.55      4.51 o 
  -1   4   7        8.23       11.02      2.15 o 
   0   4   7      123.19      129.15      6.71 o 
   1   4   7      418.65      399.20     10.88 o 
   2   4   7        3.18       -0.49      1.86 o 
   3   4   7      443.15      447.83      9.80 o 
   4   4   7      529.46      569.63     16.52 o 
   5   4   7       38.45       24.08      9.87 o 
   6   4   7        0.67        5.76      9.86 o 
  -6   5   7       74.27       72.93      8.20 o 
  -5   5   7       31.69       25.21      5.67 o 
  -4   5   7      291.03      305.52      9.59 o 
  -3   5   7       95.93      101.22      6.00 o 
  -2   5   7      697.22      673.76     11.77 o 
  -1   5   7       24.90       30.47      3.06 o 
   0   5   7        6.28        6.55      4.26 o 
   1   5   7      111.37      115.59      7.77 o 
   2   5   7      891.03      867.97     22.34 o 
   3   5   7      963.81      973.59     16.32 o 
   4   5   7        4.02        4.81      5.12 o 
   5   5   7        1.01       -6.34      7.56 o 
   6   5   7        9.68       19.49     12.10 o 
  -5   6   7       36.51       40.21      7.99 o 
  -4   6   7       49.29       53.49      5.67 o 
  -3   6   7      234.69      245.61      8.59 o 
  -2   6   7      236.54      229.98     10.39 o 
  -1   6   7       28.19       23.57      4.99 o 
   0   6   7      308.76      318.48     16.17 o 
   1   6   7       84.04       77.91      6.95 o 
   2   6   7       89.60       82.54      7.29 o 
   3   6   7        1.01        6.76      3.84 o 
   4   6   7       69.83       72.64      8.47 o 
   5   6   7        7.23        5.55      9.41 o 
  -5   7   7        4.96       -3.07      8.97 o 
  -4   7   7       28.00       13.36      8.01 o 
  -3   7   7       17.37       10.42      5.12 o 
  -2   7   7       21.83       21.88      5.59 o 
  -1   7   7        3.08       10.05      4.64 o 
   0   7   7        2.64        5.99      4.42 o 
   1   7   7      119.95      124.81      8.93 o 
   2   7   7       19.16       16.38      5.52 o 
   3   7   7        9.84       10.81      4.52 o 
   4   7   7       11.21        5.53      8.96 o 
   5   7   7       40.43       49.32     13.15 o 
  -4   8   7        6.55       10.70      6.07 o 
  -3   8   7       14.09       13.61      5.83 o 
  -2   8   7       31.83       25.33      6.13 o 
  -1   8   7      119.74      136.57      9.86 o 
   0   8   7        2.29        0.28      4.86 o 
   1   8   7        8.83       14.74      5.66 o 
   2   8   7        5.76        2.52      5.40 o 
   3   8   7        0.40        1.92      4.71 o 
   4   8   7        4.35        5.70      6.77 o 
  -3   9   7        0.29        0.13      9.23 o 
  -2   9   7       23.78       20.93     11.35 o 
  -1   9   7       31.05       16.04      6.58 o 
   0   9   7       49.11       53.45     16.52 o 
   1   9   7        3.38       -2.95      5.32 o 
   2   9   7        0.02       -5.48      5.46 o 
   3   9   7       18.13       11.21      5.68 o 
  -2  10   7      120.01      122.79     36.43 o 
  -1  10   7       52.71       71.54      9.85 o 
   0  10   7       28.68       40.31     14.92 o 
   1  10   7        0.11        6.45      6.98 o 
   2  10   7        1.86       11.51      6.22 o 
  -7   0   8        0.81       -3.99     10.35 o 
  -6   0   8        1.70      -10.62      7.08 o 
  -5   0   8        3.72       -5.80      6.48 o 
  -4   0   8       85.69      117.84     11.37 o 
  -3   0   8        7.32        7.49      2.68 o 
  -2   0   8      130.65      158.62      5.10 o 
  -1   0   8       23.93       19.72      2.92 o 
   0   0   8      394.69      393.44      8.62 o 
   1   0   8      832.25      848.03     18.32 o 
   2   0   8      553.22      622.23     13.34 o 
   3   0   8       40.50       48.54      4.67 o 
   4   0   8       11.66        8.68      4.01 o 
   5   0   8       10.62        6.39      6.90 o 
   6   0   8       29.55       38.72     11.20 o 
  -7   1   8        6.42        3.50      7.47 o 
  -6   1   8        0.00        0.60     10.78 o 
  -5   1   8       40.54       27.03      6.19 o 
  -4   1   8      141.00      152.35      6.11 o 
  -3   1   8       20.59       21.64      3.11 o 
  -2   1   8      305.24      302.05      5.96 o 
  -1   1   8       30.17       27.74      2.06 o 
   0   1   8       20.68       20.78      2.25 o 
   1   1   8       46.55       59.35      4.20 o 
   2   1   8      370.67      398.58      8.38 o 
   3   1   8        6.41        6.19      2.34 o 
   4   1   8       45.55       41.00      7.94 o 
   5   1   8       41.84       43.70      6.81 o 
   6   1   8       10.23       13.39      6.67 o 
  -6   2   8        5.19        8.10      6.28 o 
  -5   2   8       66.85       65.58      7.50 o 
  -4   2   8       44.48       41.42      4.26 o 
  -3   2   8       40.82       46.09      3.43 o 
  -2   2   8     1269.50     1204.42     14.67 o 
  -1   2   8      280.69      291.01      4.76 o 
   0   2   8      136.66      137.00      4.70 o 
   1   2   8       56.26       59.75      2.98 o 
   2   2   8        0.18       -0.72      1.73 o 
   3   2   8        1.82       -2.44      2.16 o 
   4   2   8      112.08      104.93      7.54 o 
   5   2   8        1.73       -1.61      4.87 o 
   6   2   8        0.77        8.74      7.89 o 
  -6   3   8      127.44      128.71     11.32 o 
  -5   3   8        3.04        9.42      5.67 o 
  -4   3   8       34.90       30.43      6.54 o 
  -3   3   8        6.44        4.18      2.47 o 
  -2   3   8      266.58      254.97      6.75 o 
  -1   3   8     1199.43     1239.69     13.84 o 
   0   3   8      268.03      269.83      8.67 o 
   1   3   8       20.56       15.73      3.42 o 
   2   3   8      113.60      112.75      5.05 o 
   3   3   8       27.87       28.99      3.22 o 
   4   3   8       73.72       68.43      5.55 o 
   5   3   8        5.22       11.80      9.09 o 
   6   3   8        4.18       13.99     10.60 o 
  -6   4   8        0.38        0.57      6.95 o 
  -5   4   8        0.52       -4.95      4.32 o 
  -4   4   8      158.61      166.29      7.71 o 
  -3   4   8       81.16       73.25      7.85 o 
  -2   4   8        0.90       -2.70      2.42 o 
  -1   4   8       55.25       56.48      4.44 o 
   0   4   8       46.17       53.72      5.14 o 
   1   4   8        7.37        8.32      3.25 o 
   2   4   8      154.17      149.50      7.90 o 
   3   4   8        1.04        1.45      3.23 o 
   4   4   8       76.17       74.62      7.84 o 
   5   4   8        4.99        7.11      9.09 o 
   6   4   8        3.29        8.85     10.76 o 
  -6   5   8        4.19        0.65      5.76 o 
  -5   5   8        9.01        2.37      5.75 o 
  -4   5   8        1.65        2.21      3.65 o 
  -3   5   8       45.07       45.10      5.76 o 
  -2   5   8       88.78       91.97      5.19 o 
  -1   5   8       37.54       45.64      5.46 o 
   0   5   8       25.54       40.94      5.22 o 
   1   5   8       13.50        6.97      3.73 o 
   2   5   8      297.32      292.38     16.90 o 
   3   5   8        0.00        2.43      3.89 o 
   4   5   8       19.06       18.90      6.13 o 
   5   5   8        0.15       -1.32      8.44 o 
  -5   6   8        3.33       -3.23      5.90 o 
  -4   6   8       53.14       57.09      7.39 o 
  -3   6   8      940.68      957.81     29.80 o 
  -2   6   8        1.76       -0.26      3.92 o 
  -1   6   8       24.28       21.35      5.54 o 
   0   6   8       23.10       18.56      4.83 o 
   1   6   8       64.98       60.59      6.56 o 
   2   6   8      103.68      105.81      8.07 o 
   3   6   8      103.06       91.47      6.72 o 
   4   6   8        0.24        6.21      5.72 o 
   5   6   8        6.12        2.30      8.89 o 
  -5   7   8       37.29       35.81     11.52 o 
  -4   7   8        7.45        1.95      5.27 o 
  -3   7   8       31.05       36.54      6.57 o 
  -2   7   8       82.89      105.75      8.97 o 
  -1   7   8        6.43        8.98      4.84 o 
   0   7   8       35.74       38.63     12.84 o 
   1   7   8       37.58       33.66      6.36 o 
   2   7   8       10.43       13.73      5.50 o 
   3   7   8        0.23        0.49      4.13 o 
   4   7   8       44.89       40.96      7.81 o 
  -4   8   8        0.31        0.87      5.72 o 
  -3   8   8       11.64       13.71      5.80 o 
  -2   8   8        0.98        0.71      4.91 o 
  -1   8   8       20.49       19.37      6.05 o 
   0   8   8       74.68       67.25      8.13 o 
   1   8   8        8.03        2.31      5.32 o 
   2   8   8       63.36       67.20     11.02 o 
   3   8   8       48.96       56.65     10.22 o 
   4   8   8        2.35        2.51     11.31 o 
  -3   9   8        5.95        1.23      8.08 o 
  -2   9   8       27.21       33.09     16.67 o 
  -1   9   8        1.18       -7.82      5.22 o 
   0   9   8       13.92       11.95     16.94 o 
   1   9   8       16.48        8.15      6.23 o 
   2   9   8        4.46       10.83      6.71 o 
   3   9   8        9.72        2.43      5.55 o 
  -2  10   8        6.88       13.90      7.37 o 
  -1  10   8       13.08        4.18      6.72 o 
   0  10   8        0.01        0.97      6.59 o 
   1  10   8        0.01       -0.35      6.96 o 
  -6   1   9       55.16       59.57      8.66 o 
  -5   1   9        6.92        8.31      6.19 o 
  -4   1   9        8.95        8.50      3.17 o 
  -3   1   9       82.68       84.82      4.05 o 
  -2   1   9      125.93      118.15      3.65 o 
  -1   1   9      591.94      594.36     11.64 o 
   0   1   9      153.28      166.64      4.79 o 
   1   1   9      595.89      614.18     11.59 o 
   2   1   9        0.06        2.30      1.75 o 
   3   1   9       23.57       23.69      3.60 o 
   4   1   9        7.70        3.76      3.64 o 
   5   1   9       20.26       23.00      7.32 o 
   6   1   9       64.90       72.24      9.29 o 
  -6   2   9       35.48       39.95      8.06 o 
  -5   2   9        0.44       -4.22      5.11 o 
  -4   2   9        4.48        1.72      2.99 o 
  -3   2   9      114.12      120.85      6.70 o 
  -2   2   9      432.75      402.60      8.27 o 
  -1   2   9      195.62      196.41      5.03 o 
   0   2   9        7.43        2.94      1.77 o 
   1   2   9      328.54      334.23      5.22 o 
   2   2   9       11.36       17.10      2.44 o 
   3   2   9        8.97        6.49      2.54 o 
   4   2   9        0.30        5.01      4.22 o 
   5   2   9        2.37       -1.09      5.07 o 
   6   2   9       11.20       18.38     11.09 o 
  -6   3   9        7.90        6.11      6.73 o 
  -5   3   9       42.38       46.47      7.44 o 
  -4   3   9       18.71       13.96      3.26 o 
  -3   3   9        1.29       -1.32      2.77 o 
  -2   3   9      645.71      635.78     10.78 o 
  -1   3   9      260.72      268.75      6.03 o 
   0   3   9        0.05       -1.79      2.34 o 
   1   3   9        6.24        8.69      8.17 o 
   2   3   9      123.43      119.51      6.05 o 
   3   3   9     1391.52     1410.63     19.28 o 
   4   3   9       19.67       22.76      5.91 o 
   5   3   9       50.19       41.40     11.54 o 
   6   3   9       13.60       12.13     10.12 o 
  -6   4   9       21.64       24.43      8.39 o 
  -5   4   9        1.26        3.29      8.09 o 
  -4   4   9        6.92        9.13      3.61 o 
  -3   4   9     2342.48     2340.08     25.75 o 
  -2   4   9       58.70       64.43      4.37 o 
  -1   4   9       16.40       17.79      3.93 o 
   0   4   9        0.83        5.25      3.14 o 
   1   4   9      101.31       96.64      7.61 o 
   2   4   9      344.34      345.45     11.26 o 
   3   4   9     1197.95     1195.48     18.34 o 
   4   4   9      117.02      113.05      9.32 o 
   5   4   9       32.41       42.24     11.50 o 
   6   4   9        1.77       -0.43     10.54 o 
  -6   5   9       11.38        8.91      7.76 o 
  -5   5   9        0.13        4.20      5.93 o 
  -4   5   9       33.33       28.13      4.80 o 
  -3   5   9        0.61        4.87      3.21 o 
  -2   5   9      569.64      616.39     17.68 o 
  -1   5   9       37.24       32.77      9.20 o 
   0   5   9      118.17      119.26      7.90 o 
   1   5   9      169.49      158.73      8.72 o 
   2   5   9      741.73      778.85     17.76 o 
   3   5   9      445.53      464.24     12.65 o 
   4   5   9        4.30       -3.27      5.59 o 
   5   5   9        5.12       11.49      9.84 o 
  -5   6   9       13.39       13.88      9.89 o 
  -4   6   9        9.95        6.26      5.14 o 
  -3   6   9      342.97      357.33     13.59 o 
  -2   6   9       66.09       62.36     15.52 o 
  -1   6   9       17.64       12.36      4.54 o 
   0   6   9        0.05       -0.79      3.80 o 
   1   6   9       18.03       15.48     11.10 o 
   2   6   9       76.96       73.64     12.68 o 
   3   6   9      111.03      109.51      8.58 o 
   4   6   9        8.33        2.57      5.83 o 
   5   6   9       37.93       69.35     14.09 o 
  -5   7   9       28.84       23.48     11.22 o 
  -4   7   9       29.97       28.37      7.15 o 
  -3   7   9       51.78       52.90      7.67 o 
  -2   7   9        3.53        4.56      4.71 o 
  -1   7   9      171.26      176.00     22.08 o 
   0   7   9        5.36        1.66      4.50 o 
   1   7   9       58.83       64.42      7.67 o 
   2   7   9       71.11       57.59      7.33 o 
   3   7   9      119.44      108.74      7.90 o 
   4   7   9       68.18       79.36      9.65 o 
  -4   8   9        5.67        2.22      5.83 o 
  -3   8   9        0.99       -0.49      5.33 o 
  -2   8   9        6.19        8.56      5.29 o 
  -1   8   9        0.84       -6.75      4.50 o 
   0   8   9        0.31        4.84      5.41 o 
   1   8   9       40.24       43.80     10.95 o 
   2   8   9       15.18       24.65      7.48 o 
   3   8   9        4.04        3.80      5.16 o 
   4   8   9        0.54        7.61      7.27 o 
  -3   9   9        7.52        5.62      6.87 o 
  -2   9   9       23.78       31.50      7.53 o 
  -1   9   9        3.34       10.16      6.68 o 
   0   9   9       11.45       10.49      6.14 o 
   1   9   9        0.01       -5.16      5.66 o 
   2   9   9        9.23        3.03      6.46 o 
  -1  10   9       65.25       79.99     22.44 o 
   0  10   9        1.82        8.30      7.26 o 
   1  10   9       26.74       41.58      8.86 o 
  -6   0  10       23.15       20.53      9.97 o 
  -5   0  10        2.05        8.23      8.20 o 
  -4   0  10      104.26       94.50     10.74 o 
  -3   0  10       88.38       81.98      5.76 o 
  -2   0  10       28.08       32.63      3.28 o 
  -1   0  10      624.55      583.02     11.73 o 
   0   0  10      162.23      159.31      6.40 o 
   1   0  10       10.55       17.23      3.44 o 
   2   0  10      941.20     1011.87     20.31 o 
   3   0  10       72.75       67.49      4.91 o 
   4   0  10      169.89      156.84      8.53 o 
   5   0  10        6.46       -7.71      6.67 o 
   6   0  10        8.21        3.13      9.64 o 
  -6   1  10       28.23       37.38     14.29 o 
  -5   1  10        6.76       12.45      5.72 o 
  -4   1  10      216.32      214.66      7.47 o 
  -3   1  10        2.66        2.49      2.00 o 
  -2   1  10       87.03       84.86      3.82 o 
  -1   1  10      232.28      227.10      7.04 o 
   0   1  10       17.87       26.05      2.69 o 
   1   1  10      325.62      331.01      7.79 o 
   2   1  10       60.93       65.30      3.31 o 
   3   1  10        6.68        4.22      2.56 o 
   4   1  10        4.73        7.34      3.12 o 
   5   1  10       40.50       43.33      9.17 o 
   6   1  10        6.91       10.06      6.63 o 
  -6   2  10        0.84       -3.26      6.26 o 
  -5   2  10       24.22       28.79      6.50 o 
  -4   2  10        1.71        1.77      2.66 o 
  -3   2  10       49.03       41.56      6.20 o 
  -2   2  10       59.54       65.86      3.48 o 
  -1   2  10       98.56      102.79      4.16 o 
   0   2  10       29.74       33.39      3.81 o 
   1   2  10      320.02      346.00      7.86 o 
   2   2  10       11.01       11.53      2.70 o 
   3   2  10       51.02       47.11      3.82 o 
   4   2  10        5.25        2.65      3.59 o 
   5   2  10       10.35       -6.53      7.98 o 
   6   2  10        8.52       -1.84     10.68 o 
  -6   3  10        0.43       13.23      7.30 o 
  -5   3  10        0.00       -1.80      4.03 o 
  -4   3  10        5.51        3.69      3.14 o 
  -3   3  10       10.15       11.96      3.27 o 
  -2   3  10      102.47      105.56      4.04 o 
  -1   3  10        0.00       -0.42      2.70 o 
   0   3  10       75.82       85.60     10.19 o 
   1   3  10       50.96       59.94      5.53 o 
   2   3  10      319.44      318.97     13.59 o 
   3   3  10        3.82        0.65      4.11 o 
   4   3  10       42.34       41.39      6.93 o 
   5   3  10       52.04       42.72     11.89 o 
   6   3  10       30.94       13.59     12.04 o 
  -6   4  10       17.17       14.10      6.10 o 
  -5   4  10        3.14       -3.30      4.42 o 
  -4   4  10        1.93        3.96      3.48 o 
  -3   4  10      227.78      244.41     12.58 o 
  -2   4  10      373.13      387.86      8.88 o 
  -1   4  10       43.51       44.02      5.34 o 
   0   4  10       66.38       71.40      6.27 o 
   1   4  10        3.98        3.68      3.65 o 
   2   4  10      122.76      131.27     11.01 o 
   3   4  10      203.01      214.43      8.60 o 
   4   4  10       66.08       67.50     10.22 o 
   5   4  10        0.47        0.40      9.31 o 
  -6   5  10        1.54        8.45      9.66 o 
  -5   5  10        2.15       -0.54      6.13 o 
  -4   5  10       81.76       90.87      8.29 o 
  -3   5  10        4.72        3.76      4.52 o 
  -2   5  10       65.71       74.35      8.47 o 
  -1   5  10        0.10        2.52      3.53 o 
   0   5  10       57.34       62.17      6.43 o 
   1   5  10       13.50        3.46      3.94 o 
   2   5  10        1.47       -0.11      3.99 o 
   3   5  10       45.24       56.80      5.92 o 
   4   5  10        2.04        1.18      5.82 o 
   5   5  10        0.07        5.27      9.77 o 
  -5   6  10       13.30       12.32      8.84 o 
  -4   6  10       98.98       85.88      8.61 o 
  -3   6  10       20.53       21.93     10.44 o 
  -2   6  10       78.24       89.14      8.38 o 
  -1   6  10        2.22        3.96      4.06 o 
   0   6  10        7.32        6.84      4.44 o 
   1   6  10        8.52        7.87      5.33 o 
   2   6  10      133.07      112.42      8.87 o 
   3   6  10      313.21      297.97     11.96 o 
   4   6  10        0.07        1.54      5.89 o 
   5   6  10       15.42       12.28      7.67 o 
  -4   7  10       25.87       34.64      7.36 o 
  -3   7  10       43.71       36.55     14.38 o 
  -2   7  10        0.95       -1.54      4.57 o 
  -1   7  10       10.15        4.67      4.86 o 
   0   7  10      121.67      105.41      8.93 o 
   1   7  10        9.15        6.70      5.13 o 
   2   7  10        0.00        1.00      4.87 o 
   3   7  10      125.19      115.43      8.22 o 
   4   7  10        7.61        5.44      6.66 o 
  -4   8  10        3.01        3.32      6.09 o 
  -3   8  10        4.58       -4.62      5.05 o 
  -2   8  10       83.69       83.84      9.16 o 
  -1   8  10        0.23       -0.54      5.18 o 
   0   8  10       32.07       18.16      6.31 o 
   1   8  10       49.29       45.37     12.18 o 
   2   8  10       54.79       60.18      8.57 o 
   3   8  10       84.38       91.73      8.44 o 
  -3   9  10       21.80       17.60      7.38 o 
  -2   9  10        8.38       16.92      7.20 o 
  -1   9  10       10.98       18.65      7.23 o 
   0   9  10        8.59        7.38      6.22 o 
   1   9  10       29.79       37.22      8.19 o 
   2   9  10        4.07       -2.54      6.27 o 
  -6   1  11        1.10        0.15      6.50 o 
  -5   1  11       60.21       68.85      8.22 o 
  -4   1  11       11.91        6.60      4.22 o 
  -3   1  11        1.06        2.73      1.96 o 
  -2   1  11       40.30       44.84      3.39 o 
  -1   1  11      102.87      106.77      6.93 o 
   0   1  11        9.46       12.67      2.47 o 
   1   1  11       27.75       27.54      3.27 o 
   2   1  11       25.94       29.47      2.74 o 
   3   1  11       53.27       64.74      5.40 o 
   4   1  11      163.73      161.32      6.33 o 
   5   1  11        0.15        0.35      5.44 o 
   6   1  11        0.00       -0.30     10.12 o 
  -6   2  11        7.37        0.06      6.59 o 
  -5   2  11       21.69       14.01      6.24 o 
  -4   2  11       20.64       23.65      3.62 o 
  -3   2  11      201.05      203.36      9.38 o 
  -2   2  11       98.27      108.08      5.32 o 
  -1   2  11       12.89       15.66      3.16 o 
   0   2  11      353.96      367.12      8.02 o 
   1   2  11        2.31        0.63      1.70 o 
   2   2  11        8.95       10.31      2.86 o 
   3   2  11      283.16      264.73      7.89 o 
   4   2  11       94.28      106.40      8.96 o 
   5   2  11        1.97        5.95      9.45 o 
   6   2  11        0.86        2.08     10.96 o 
  -6   3  11        3.10        3.90      5.60 o 
  -5   3  11        0.10       -0.79      5.11 o 
  -4   3  11       73.32       78.66      5.90 o 
  -3   3  11       19.43       25.25      3.92 o 
  -2   3  11        1.83        1.90      2.54 o 
  -1   3  11      289.33      285.71     10.16 o 
   0   3  11       82.20       93.69      6.66 o 
   1   3  11       15.75       11.51      4.32 o 
   2   3  11     1017.94      992.36     19.41 o 
   3   3  11       64.95       68.71      5.89 o 
   4   3  11       14.11       12.19      5.81 o 
   5   3  11        0.20       -6.54      9.38 o 
  -6   4  11       24.87       21.61      6.75 o 
  -5   4  11       33.02       39.91      7.53 o 
  -4   4  11      292.95      299.22      9.71 o 
  -3   4  11     1045.82     1077.45     16.82 o 
  -2   4  11        3.42        3.48      3.82 o 
  -1   4  11        7.78        6.21      4.93 o 
   0   4  11        6.87        5.72      4.98 o 
   1   4  11        0.15       -1.31      3.36 o 
   2   4  11       97.22      101.20      7.90 o 
   3   4  11        0.34        4.00      3.88 o 
   4   4  11       47.20       42.98      9.63 o 
   5   4  11        0.54        3.22      8.97 o 
  -5   5  11        0.20        2.22      7.46 o 
  -4   5  11      280.82      303.10     12.79 o 
  -3   5  11      128.24      137.51     17.47 o 
  -2   5  11       52.16       62.51      7.42 o 
  -1   5  11      106.38      115.56      8.35 o 
   0   5  11       46.19       40.69      5.88 o 
   1   5  11        0.83        0.42      3.93 o 
   2   5  11      524.04      486.26     27.48 o 
   3   5  11       80.14       97.68     10.96 o 
   4   5  11        0.48        8.48      8.34 o 
   5   5  11       22.04       23.48     11.31 o 
  -5   6  11        0.17        3.46      9.27 o 
  -4   6  11        5.69        6.40      5.20 o 
  -3   6  11      153.07      148.16     13.78 o 
  -2   6  11      123.83      110.11     17.51 o 
  -1   6  11        1.73       -0.90      4.09 o 
   0   6  11       38.01       23.53     14.31 o 
   1   6  11       56.36       52.56      7.05 o 
   2   6  11        8.87        2.86      5.10 o 
   3   6  11      155.82      142.24      8.58 o 
   4   6  11       53.68       47.38     13.86 o 
  -4   7  11        0.05       -2.32      7.73 o 
  -3   7  11       20.69       13.07      6.11 o 
  -2   7  11       37.54       48.29      8.67 o 
  -1   7  11       87.57       99.46     21.58 o 
   0   7  11        1.78       -2.44      5.91 o 
   1   7  11        5.21        3.00      5.16 o 
   2   7  11       43.80       40.21      7.29 o 
   3   7  11        0.39        4.35      4.87 o 
   4   7  11       34.68       18.59      8.31 o 
  -3   8  11        2.91       -0.41      5.17 o 
  -2   8  11        0.14        7.88      5.90 o 
  -1   8  11        5.61       20.97      6.78 o 
   0   8  11        9.66        9.16      6.02 o 
   1   8  11       16.93       18.92      9.61 o 
   2   8  11        3.15        0.13      5.84 o 
   3   8  11       13.40       14.62      6.25 o 
  -2   9  11       42.93       65.19     13.45 o 
  -1   9  11        4.34        1.35      6.79 o 
   0   9  11        7.12        4.26      8.73 o 
   1   9  11       21.04       30.93      8.98 o 
   2   9  11       10.12        0.66      6.90 o 
  -6   0  12       10.47       18.03     10.33 o 
  -5   0  12      268.41      246.90     17.07 o 
  -4   0  12        1.94       -6.04      8.33 o 
  -3   0  12       76.13       80.15      6.64 o 
  -2   0  12       41.41       46.10      5.00 o 
  -1   0  12       37.86       42.09      4.62 o 
   0   0  12       94.62      106.18      6.12 o 
   1   0  12      845.61      819.53     15.76 o 
   2   0  12       33.89       34.15      4.06 o 
   3   0  12       33.83       27.32      7.12 o 
   4   0  12       80.31       62.29      6.72 o 
   5   0  12       49.98       54.23     11.23 o 
  -6   1  12        9.27        2.98     15.29 o 
  -5   1  12        0.00       -4.04      6.25 o 
  -4   1  12      145.81      137.75      6.18 o 
  -3   1  12        4.88        5.91      2.43 o 
  -2   1  12       66.94       82.53      4.25 o 
  -1   1  12      367.96      377.61      8.14 o 
   0   1  12       71.35       86.13      4.61 o 
   1   1  12       79.48       91.02      4.97 o 
   2   1  12      322.27      316.71      6.27 o 
   3   1  12       19.72       12.73      3.25 o 
   4   1  12       51.49       56.18      4.76 o 
   5   1  12        1.58        4.22      9.05 o 
  -6   2  12        5.68        9.79      5.68 o 
  -5   2  12        0.01        6.57      4.77 o 
  -4   2  12       49.52       61.46      4.95 o 
  -3   2  12      140.04      148.73      5.57 o 
  -2   2  12      693.39      707.15      9.99 o 
  -1   2  12      113.39      107.60      4.75 o 
   0   2  12       28.90       32.12      3.24 o 
   1   2  12      250.22      246.41      6.77 o 
   2   2  12      127.63      135.18      8.27 o 
   3   2  12      212.67      223.95      8.23 o 
   4   2  12      265.99      248.25     11.72 o 
   5   2  12        2.16        0.84      8.97 o 
  -6   3  12        0.47       -1.15      5.33 o 
  -5   3  12       86.83       83.85      7.58 o 
  -4   3  12        8.67        6.96      3.81 o 
  -3   3  12      556.05      545.59     14.11 o 
  -2   3  12       21.83       18.37      3.94 o 
  -1   3  12        1.99        3.33      3.38 o 
   0   3  12        2.08        8.46      3.84 o 
   1   3  12      111.28      112.16      7.66 o 
   2   3  12      412.14      421.65     13.02 o 
   3   3  12       56.13       58.33      7.24 o 
   4   3  12       14.16       11.86      5.89 o 
   5   3  12        0.51       10.19      9.96 o 
  -5   4  12        4.62        8.80      8.17 o 
  -4   4  12       40.72       37.82     10.29 o 
  -3   4  12       17.22       20.45      5.23 o 
  -2   4  12       28.24       22.70      7.79 o 
  -1   4  12       18.00       16.03      4.56 o 
   0   4  12       29.19       28.48      6.07 o 
   1   4  12       35.77       36.75      5.81 o 
   2   4  12       44.19       45.03      7.14 o 
   3   4  12       25.35       30.70      5.31 o 
   4   4  12       24.68       25.95     11.33 o 
   5   4  12        6.87       -1.66      9.38 o 
  -5   5  12        2.13        4.73      8.54 o 
  -4   5  12       11.71       12.96      5.21 o 
  -3   5  12       41.45       56.62     10.21 o 
  -2   5  12        0.07       -0.21      4.11 o 
  -1   5  12       10.00        5.63     11.45 o 
   0   5  12        2.79       -4.37      3.53 o 
   1   5  12       24.97       28.70      5.84 o 
   2   5  12       86.43      107.37     13.49 o 
   3   5  12       57.65       57.88     10.42 o 
   4   5  12       15.97       17.62      6.76 o 
   5   5  12       11.09        5.26      7.27 o 
  -5   6  12        4.21        7.35     10.32 o 
  -4   6  12       18.87       12.30      5.89 o 
  -3   6  12       13.02        6.25     10.87 o 
  -2   6  12        8.35        0.84      5.38 o 
  -1   6  12       14.65       13.56      9.14 o 
   0   6  12      177.71      168.93     16.41 o 
   1   6  12        7.17        1.19      4.86 o 
   2   6  12        0.20        4.71      5.17 o 
   3   6  12        7.86        6.25      4.81 o 
   4   6  12        2.52        3.72      7.43 o 
  -4   7  12        3.31        2.87      5.55 o 
  -3   7  12        1.35        5.28      5.52 o 
  -2   7  12       12.10       10.70      6.05 o 
  -1   7  12      208.94      182.40     11.83 o 
   0   7  12       40.60       27.29      6.65 o 
   1   7  12        0.29        0.97      5.02 o 
   2   7  12       48.65       54.78      8.01 o 
   3   7  12       10.20        7.87      5.27 o 
  -3   8  12        0.51       -2.36      5.71 o 
  -2   8  12       82.77       79.91     20.38 o 
  -1   8  12        4.28        6.47      6.04 o 
   0   8  12        1.15        3.78      8.13 o 
   1   8  12       15.65       17.14      6.83 o 
   2   8  12       22.21       40.89      8.36 o 
   3   8  12       22.96       14.01      6.12 o 
  -2   9  12        7.44       19.76      7.90 o 
  -1   9  12       15.78       23.05      8.02 o 
   0   9  12        0.94       -4.29      6.38 o 
   1   9  12        6.43       10.08      7.43 o 
  -6   1  13        0.85        3.34      5.51 o 
  -5   1  13        9.62        4.52      4.63 o 
  -4   1  13       73.06       64.27      4.49 o 
  -3   1  13        2.27        5.19      2.49 o 
  -2   1  13       17.74       15.61      2.90 o 
  -1   1  13       11.78       14.98      4.36 o 
   0   1  13      216.71      222.86      6.76 o 
   1   1  13      534.54      550.84     10.64 o 
   2   1  13       37.87       40.90      3.96 o 
   3   1  13        5.40        1.14      2.77 o 
   4   1  13       19.05       16.14      4.48 o 
   5   1  13        2.88       -6.59      9.00 o 
  -6   2  13       25.85       27.88     10.14 o 
  -5   2  13       33.59       31.37      6.06 o 
  -4   2  13       84.56       87.22      6.34 o 
  -3   2  13        8.76        6.40      2.58 o 
  -2   2  13      247.90      274.34      9.53 o 
  -1   2  13       47.86       40.79      3.74 o 
   0   2  13        0.50       -0.81      2.34 o 
   1   2  13        0.16        0.63      2.63 o 
   2   2  13        0.17       -0.90      3.81 o 
   3   2  13        1.07        1.11      3.76 o 
   4   2  13       12.50       13.53      6.13 o 
   5   2  13       55.17       42.15     11.78 o 
  -6   3  13        3.82       -0.54      5.89 o 
  -5   3  13       20.82       21.57      7.01 o 
  -4   3  13      294.78      305.11     10.96 o 
  -3   3  13        4.78        1.48      4.15 o 
  -2   3  13      442.70      441.52     13.76 o 
  -1   3  13      174.16      185.17      9.05 o 
   0   3  13       74.09       73.70     11.90 o 
   1   3  13       19.95       27.20      5.41 o 
   2   3  13      158.40      172.49      9.53 o 
   3   3  13        5.69        7.80      4.34 o 
   4   3  13       16.62       18.16      6.60 o 
   5   3  13       13.50        4.94     10.44 o 
  -5   4  13        2.54       13.16      9.45 o 
  -4   4  13       28.14       30.92      6.15 o 
  -3   4  13       25.77       21.82      5.72 o 
  -2   4  13       54.26       47.53      6.54 o 
  -1   4  13        5.49        8.07      4.29 o 
   0   4  13      250.16      252.88     10.99 o 
   1   4  13      121.98      135.48      9.08 o 
   2   4  13      257.53      260.28     17.58 o 
   3   4  13      130.59      136.31      8.26 o 
   4   4  13        3.83        2.21      5.74 o 
   5   4  13       90.14       94.43     15.54 o 
  -5   5  13       12.60       22.86     10.40 o 
  -4   5  13      253.13      261.67     12.62 o 
  -3   5  13      217.10      202.96     11.76 o 
  -2   5  13        0.14        0.83      4.23 o 
  -1   5  13        6.89        3.13      4.30 o 
   0   5  13      210.42      204.32     10.54 o 
   1   5  13       77.29       68.31     13.74 o 
   2   5  13      102.63      117.88     19.02 o 
   3   5  13       47.99       37.43      5.81 o 
   4   5  13        2.62        1.63      6.04 o 
  -4   6  13       11.82        8.08      5.69 o 
  -3   6  13        8.85        8.66      5.63 o 
  -2   6  13        5.72        3.76      5.02 o 
  -1   6  13        0.07        4.78      4.78 o 
   0   6  13       78.52       58.43     21.95 o 
   1   6  13        2.20        4.06      5.01 o 
   2   6  13        7.30        8.35      5.66 o 
   3   6  13        4.82        2.28      5.01 o 
   4   6  13        4.45       -2.77      6.72 o 
  -4   7  13        1.59       -2.18      5.33 o 
  -3   7  13       58.29       66.18     14.24 o 
  -2   7  13       14.59       11.23      6.21 o 
  -1   7  13       12.68       -3.71      5.52 o 
   0   7  13       11.02       17.42      6.08 o 
   1   7  13       42.14       51.45     13.11 o 
   2   7  13       68.07       46.07      7.95 o 
   3   7  13        0.82        3.03      5.49 o 
  -3   8  13       23.08       27.69      7.70 o 
  -2   8  13       65.76       57.87     16.54 o 
  -1   8  13        5.92        6.90      6.44 o 
   0   8  13        0.42       -3.08      5.65 o 
   1   8  13        8.95        6.62      6.56 o 
   2   8  13       12.04       14.85      7.16 o 
  -1   9  13       62.25       33.94      9.12 o 
   0   9  13       14.09       27.71     13.83 o 
  -6   0  14        0.89       -6.73      6.48 o 
  -5   0  14       51.83       44.45     13.97 o 
  -4   0  14       46.76       37.54      6.53 o 
  -3   0  14      349.34      340.03     11.54 o 
  -2   0  14      949.69      962.74     18.73 o 
  -1   0  14      256.93      233.43      9.10 o 
   0   0  14       39.12       40.45      5.23 o 
   1   0  14      125.08      131.36     14.73 o 
   2   0  14       99.77      110.68      6.22 o 
   3   0  14        6.20       13.79      4.89 o 
   4   0  14      531.90      588.50     21.08 o 
  -6   1  14        0.30        0.40      5.60 o 
  -5   1  14       23.06       20.34      4.57 o 
  -4   1  14        0.15       -1.89      3.01 o 
  -3   1  14       67.87       67.13      4.14 o 
  -2   1  14      379.41      384.19      8.31 o 
  -1   1  14        5.64        9.67      2.63 o 
   0   1  14        1.01        1.07      2.64 o 
   1   1  14      109.31      127.23     10.08 o 
   2   1  14       25.55       26.21      3.33 o 
   3   1  14      338.36      349.74     11.43 o 
   4   1  14       10.22       15.82      4.96 o 
   5   1  14        1.16      -12.58      8.39 o 
  -6   2  14        0.01        5.80      6.07 o 
  -5   2  14        4.07       -3.23      5.28 o 
  -4   2  14       53.91       51.11      5.55 o 
  -3   2  14       19.70       20.17      3.67 o 
  -2   2  14        3.34        4.26     11.45 o 
  -1   2  14        4.18        1.38      3.94 o 
   0   2  14       34.37       35.01      6.50 o 
   1   2  14      567.06      538.34     14.63 o 
   2   2  14        1.13       -1.40      4.01 o 
   3   2  14      212.30      223.68      8.90 o 
   4   2  14        4.82        6.16      4.83 o 
   5   2  14        7.83       21.75     11.24 o 
  -5   3  14       19.47        0.84      8.44 o 
  -4   3  14      115.26      116.76      9.08 o 
  -3   3  14       21.69       21.69      5.57 o 
  -2   3  14       25.10       39.63     12.58 o 
  -1   3  14        3.76       -1.91      3.61 o 
   0   3  14       32.16       47.09      6.07 o 
   1   3  14       82.80       77.56     10.11 o 
   2   3  14      117.48      127.76     12.07 o 
   3   3  14        3.71        0.66      4.24 o 
   4   3  14        0.21        2.60      5.75 o 
   5   3  14        5.34        9.40     10.85 o 
  -5   4  14        1.52        6.84      8.85 o 
  -4   4  14        0.56        1.50      5.95 o 
  -3   4  14        2.06        1.38      4.29 o 
  -2   4  14        0.77        1.47      4.30 o 
  -1   4  14        0.90        0.71      4.46 o 
   0   4  14       11.42        0.97      4.41 o 
   1   4  14       34.83       19.92      5.68 o 
   2   4  14        3.36        6.69      5.02 o 
   3   4  14       43.98       42.14      6.00 o 
   4   4  14        0.03       -1.04      5.87 o 
  -5   5  14        0.58        0.52      9.24 o 
  -4   5  14       12.53       10.16      5.67 o 
  -3   5  14       35.73       33.28      6.83 o 
  -2   5  14        7.74        5.78      5.09 o 
  -1   5  14       40.04       29.00      6.17 o 
   0   5  14        0.18       -0.54      4.15 o 
   1   5  14       12.67       15.63      7.77 o 
   2   5  14       11.58       15.20      5.95 o 
   3   5  14       17.63       19.66      5.49 o 
   4   5  14        0.01       -4.79      5.88 o 
  -4   6  14        0.03        3.89      5.69 o 
  -3   6  14        1.29       -5.02      4.64 o 
  -2   6  14        0.99       -4.89      4.78 o 
  -1   6  14        0.79        2.58      5.03 o 
   0   6  14        1.71        0.35      4.80 o 
   1   6  14       81.37       93.79      9.25 o 
   2   6  14      171.18      172.41     23.04 o 
   3   6  14       28.44       34.42      6.56 o 
  -3   7  14        5.86        4.17      6.46 o 
  -2   7  14      121.27      123.80     15.24 o 
  -1   7  14        2.51        7.51      5.86 o 
   0   7  14        0.30       -4.33      5.11 o 
   1   7  14        4.56        4.82      6.16 o 
   2   7  14       33.54       27.21     11.91 o 
   3   7  14       34.00       32.66      8.44 o 
  -2   8  14       50.25       65.86     26.36 o 
  -1   8  14        1.93        5.27      6.63 o 
   0   8  14        0.63        3.50      6.47 o 
   1   8  14        7.92        7.91      6.54 o 
   2   8  14       22.91       22.35      7.83 o 
  -5   1  15       21.47       19.74      6.35 o 
  -4   1  15       30.60       22.45      4.81 o 
  -3   1  15       31.37       32.63      3.91 o 
  -2   1  15       54.20       62.92      4.43 o 
  -1   1  15      467.20      461.32      9.13 o 
   0   1  15       22.22       25.97      3.44 o 
   1   1  15        7.29        5.77      5.80 o 
   2   1  15      192.72      196.16      7.03 o 
   3   1  15        2.94        4.18      3.70 o 
   4   1  15       49.66       54.58      8.04 o 
  -5   2  15       10.62        9.59      7.35 o 
  -4   2  15        1.19        2.25      3.89 o 
  -3   2  15       11.23       13.33      4.17 o 
  -2   2  15       96.09       80.45      7.42 o 
  -1   2  15        1.60        0.79      6.44 o 
   0   2  15       32.21       30.16      5.34 o 
   1   2  15      215.37      228.89     10.49 o 
   2   2  15      222.83      216.88     16.95 o 
   3   2  15        1.82        7.55      5.63 o 
   4   2  15      151.42      141.87     11.21 o 
   5   2  15        0.43        0.36     10.75 o 
  -5   3  15       31.28       38.30     11.35 o 
  -4   3  15      166.16      180.49     15.70 o 
  -3   3  15      125.34      126.59     15.39 o 
  -2   3  15      101.67      129.04     10.86 o 
  -1   3  15       64.76       79.12     11.77 o 
   0   3  15       54.93       54.53      6.79 o 
   1   3  15       27.14       28.04      5.94 o 
   2   3  15        0.41        6.33      4.92 o 
   3   3  15       48.87       44.10      6.10 o 
   4   3  15        6.57       10.23      6.79 o 
  -5   4  15      127.30      142.60     17.38 o 
  -4   4  15        5.12       -3.57      4.72 o 
  -3   4  15        3.43       -0.60      5.39 o 
  -2   4  15        0.82       -6.39      4.26 o 
  -1   4  15        2.99        6.49      4.76 o 
   0   4  15       73.25       68.04      7.64 o 
   1   4  15      111.26       88.23      8.48 o 
   2   4  15       20.06       18.78      5.87 o 
   3   4  15        5.86       -1.10      4.59 o 
   4   4  15       42.17       46.75      8.70 o 
  -4   5  15      155.76      144.43     25.84 o 
  -3   5  15       16.79        8.31      5.19 o 
  -2   5  15        3.55        8.76      5.45 o 
  -1   5  15      223.55      193.55     11.84 o 
   0   5  15        3.47        3.62      4.93 o 
   1   5  15        4.76        4.04      5.16 o 
   2   5  15        0.81       -4.71      4.76 o 
   3   5  15        0.01        3.02      6.51 o 
   4   5  15        7.41        8.69      7.02 o 
  -4   6  15        9.24        0.19      5.81 o 
  -3   6  15       21.46       16.87     11.84 o 
  -2   6  15        6.74       -4.85      8.81 o 
  -1   6  15        0.04        2.47      5.20 o 
   0   6  15        1.85        2.12     11.57 o 
   1   6  15      128.65      129.32     18.02 o 
   2   6  15       84.55       65.50     14.29 o 
   3   6  15        0.20       -0.70      5.28 o 
  -3   7  15        1.66       -0.80      6.06 o 
  -2   7  15       28.17       34.73      7.72 o 
  -1   7  15        3.49       -2.59      5.73 o 
   0   7  15       15.15       26.16      7.34 o 
   1   7  15       17.42       12.02      6.94 o 
   2   7  15      103.50      116.64     13.91 o 
  -2   8  15        5.48       -2.66      6.73 o 
  -1   8  15       11.66       15.64      7.35 o 
   0   8  15       23.87       30.24      8.14 o 
   1   8  15        0.00        3.04      6.57 o 
  -5   0  16        6.83       16.79      6.77 o 
  -4   0  16       10.75       11.79      7.63 o 
  -3   0  16      146.67      149.56     15.90 o 
  -2   0  16        0.10        3.86      4.03 o 
  -1   0  16       44.09       41.34      9.21 o 
   0   0  16       15.28        8.23      4.35 o 
   1   0  16      295.66      304.29     11.42 o 
   2   0  16        5.27        5.25     14.98 o 
   3   0  16       41.41       42.77      7.12 o 
   4   0  16      211.59      206.08     17.33 o 
  -5   1  16       29.68       10.88     13.91 o 
  -4   1  16        2.18        3.94      7.25 o 
  -3   1  16        2.43        0.65      3.71 o 
  -2   1  16       47.56       56.60      5.48 o 
  -1   1  16      253.45      267.05      9.16 o 
   0   1  16      124.32      127.06      7.15 o 
   1   1  16        1.98       -3.67      3.32 o 
   2   1  16        8.73        9.95      3.28 o 
   3   1  16       38.67       34.53      4.73 o 
   4   1  16       29.67       31.80     10.77 o 
  -5   2  16       53.41       32.09     10.43 o 
  -4   2  16        8.96        8.34      5.50 o 
  -3   2  16      129.81      122.42      7.57 o 
  -2   2  16       12.69        7.29      3.83 o 
  -1   2  16       36.77       35.62      6.00 o 
   0   2  16        1.04        2.18      4.19 o 
   1   2  16      360.88      389.57     13.50 o 
   2   2  16        0.22       -0.01      5.11 o 
   3   2  16       27.55       31.27      4.91 o 
   4   2  16        1.77        1.69      4.95 o 
  -5   3  16       49.73       34.06     12.13 o 
  -4   3  16       66.89       79.01     10.59 o 
  -3   3  16        4.95        3.14      4.70 o 
  -2   3  16        0.47       -1.48      4.17 o 
  -1   3  16        7.28        5.20      5.23 o 
   0   3  16      173.55      152.29      9.90 o 
   1   3  16       24.75       25.47      7.98 o 
   2   3  16       22.58       33.89      6.66 o 
   3   3  16       33.64       32.55      6.00 o 
   4   3  16        0.16        8.77      7.09 o 
  -4   4  16       37.02       31.38      7.01 o 
  -3   4  16        0.17        0.44      4.90 o 
  -2   4  16        0.55        1.52      4.88 o 
  -1   4  16        0.00        2.42      6.92 o 
   0   4  16        0.81       -1.49      8.38 o 
   1   4  16       24.00        8.52      5.57 o 
   2   4  16       65.62       78.60      9.07 o 
   3   4  16        2.86       10.50      5.53 o 
   4   4  16       10.31        7.10      7.29 o 
  -4   5  16       49.08       39.13      7.89 o 
  -3   5  16       27.02       33.48      7.40 o 
  -2   5  16       11.33       20.51      6.38 o 
  -1   5  16        1.07        1.40      5.07 o 
   0   5  16       33.91       44.36     22.03 o 
   1   5  16       35.84       29.53      6.93 o 
   2   5  16       32.85       34.13      7.42 o 
   3   5  16        9.59       14.99      5.76 o 
  -3   6  16       30.26       36.91      9.21 o 
  -2   6  16        2.56        0.19      5.65 o 
  -1   6  16       19.88       15.23      6.42 o 
   0   6  16        0.11        7.43      7.00 o 
   1   6  16      139.19      108.24     14.57 o 
   2   6  16        6.55        7.20      6.57 o 
   3   6  16       84.04       74.70      8.45 o 
  -2   7  16        7.57        4.20      6.81 o 
  -1   7  16        1.28        0.25      6.28 o 
   0   7  16        1.92        2.59      5.86 o 
   1   7  16        0.12       -6.99      5.86 o 
   2   7  16        8.09       19.87     12.08 o 
  -5   1  17       53.02       40.55      8.67 o 
  -4   1  17       96.13       79.77     12.00 o 
  -3   1  17        6.78        7.47      4.04 o 
  -2   1  17       76.24       74.35      8.64 o 
  -1   1  17      262.91      266.56      9.50 o 
   0   1  17        0.22        4.11      4.54 o 
   1   1  17       37.14       37.23      5.43 o 
   2   1  17       28.94       23.85      4.49 o 
   3   1  17       12.73        9.58      4.81 o 
   4   1  17       65.52       60.70     13.20 o 
  -5   2  17       20.33       14.60     10.09 o 
  -4   2  17       29.05       35.22     10.44 o 
  -3   2  17       31.23       28.06      5.27 o 
  -2   2  17        2.21        5.94      4.09 o 
  -1   2  17        2.58        5.26      3.98 o 
   0   2  17      196.96      183.21     10.38 o 
   1   2  17      229.30      233.07     11.22 o 
   2   2  17        0.09        7.06      4.46 o 
   3   2  17        7.44        4.66      4.24 o 
   4   2  17        3.45        5.77      5.62 o 
  -4   3  17       25.66       25.72      6.69 o 
  -3   3  17       19.55       15.58      4.87 o 
  -2   3  17       26.01       43.81     10.42 o 
  -1   3  17       73.65       61.96      7.66 o 
   0   3  17       43.41       36.28      6.52 o 
   1   3  17       13.60       19.75      8.11 o 
   2   3  17       22.00       12.81      6.29 o 
   3   3  17        0.71       -3.43      4.91 o 
   4   3  17       16.11       24.23      6.79 o 
  -4   4  17       44.34       52.10      8.43 o 
  -3   4  17        2.54        7.04      5.76 o 
  -2   4  17       16.25        9.86      5.76 o 
  -1   4  17       18.85       17.07      6.19 o 
   0   4  17        3.24        0.75     15.83 o 
   1   4  17        0.17        1.89      6.58 o 
   2   4  17        8.41       16.32      8.30 o 
   3   4  17       63.32       58.54      7.51 o 
  -4   5  17        6.55        4.96      6.46 o 
  -3   5  17       16.90       14.70     12.14 o 
  -2   5  17       67.97       69.57     17.51 o 
  -1   5  17       19.24       13.54      6.19 o 
   0   5  17       26.40       13.13      6.25 o 
   1   5  17       11.04       12.10      6.56 o 
   2   5  17        0.69        4.50      6.29 o 
   3   5  17       36.30       37.76      7.09 o 
  -3   6  17       37.77       35.63     13.84 o 
  -2   6  17        1.93       16.57      6.52 o 
  -1   6  17       13.41        2.92      5.99 o 
   0   6  17        3.78        1.22      5.75 o 
   1   6  17      101.30      109.09     10.57 o 
   2   6  17       48.86       45.74     13.42 o 
  -2   7  17        0.50       -0.39      6.44 o 
  -1   7  17        0.54       10.00      9.17 o 
   0   7  17       44.50       42.02     30.98 o 
   1   7  17        5.54       -0.70      6.43 o 
  -3   0  18        7.78        1.53      7.25 o 
  -2   0  18       61.90       56.60      7.01 o 
  -1   0  18      192.07      195.09     10.25 o 
   0   0  18     1144.57     1132.78     41.08 o 
   1   0  18      300.13      319.05     14.68 o 
   2   0  18       41.84       51.28      8.06 o 
   3   0  18        7.17       11.55      9.45 o 
  -4   1  18        1.95        1.40      7.85 o 
  -3   1  18       66.26       69.98      6.68 o 
  -2   1  18       35.41       32.63      5.84 o 
  -1   1  18       32.72       34.89      5.36 o 
   0   1  18      539.24      560.56     13.80 o 
   1   1  18        3.86        3.42      4.20 o 
   2   1  18        2.46       -1.88      4.46 o 
   3   1  18        1.43        0.62      4.74 o 
   4   1  18        0.71        5.12     10.63 o 
  -4   2  18        0.23       -4.43      7.99 o 
  -3   2  18       25.18       22.93      5.21 o 
  -2   2  18        0.96        2.25      3.93 o 
  -1   2  18        4.14        4.32      4.18 o 
   0   2  18        4.96        5.83      4.35 o 
   1   2  18       67.47       72.08     15.67 o 
   2   2  18       30.86       30.63      5.55 o 
   3   2  18        4.86        7.56      5.23 o 
  -4   3  18       23.32       18.88     10.32 o 
  -3   3  18       17.54       16.29      5.17 o 
  -2   3  18       18.36       14.14      5.93 o 
  -1   3  18       17.13        0.69      5.18 o 
   0   3  18       75.09       57.15      7.88 o 
   1   3  18        9.18       10.92      6.03 o 
   2   3  18       92.83      105.95     10.02 o 
   3   3  18       22.96       15.31      5.96 o 
  -4   4  18        0.21        3.91     10.09 o 
  -3   4  18        0.03       -3.14      6.22 o 
  -2   4  18       22.90       18.52      6.50 o 
  -1   4  18        4.79       20.28      6.79 o 
   0   4  18        0.60        3.32      8.00 o 
   1   4  18        3.38        6.21      8.29 o 
   2   4  18        0.10        2.54      5.94 o 
   3   4  18        0.48        6.08      5.81 o 
  -3   5  18       11.21       20.19      7.50 o 
  -2   5  18       14.76       11.25      6.61 o 
  -1   5  18        0.01        5.59      6.03 o 
   0   5  18        3.48       11.27      6.23 o 
   1   5  18       34.86       49.55      9.03 o 
   2   5  18       52.57       63.39      9.38 o 
  -2   6  18       11.87       12.79      7.12 o 
  -1   6  18        7.99       18.18      7.23 o 
   0   6  18        1.32        2.00      6.49 o 
   1   6  18        0.87       -0.83      6.21 o 
  -4   1  19        5.75       11.87      8.97 o 
  -3   1  19       17.13       20.17      5.16 o 
  -2   1  19        3.54        1.47      4.16 o 
  -1   1  19        0.25       -1.50      4.01 o 
   0   1  19       26.02       29.70      5.48 o 
   1   1  19       25.07       34.10      5.91 o 
   2   1  19       25.38       27.75      7.44 o 
   3   1  19        9.36        4.54      5.27 o 
  -4   2  19        0.45        4.64      8.58 o 
  -3   2  19        0.15       -2.23      4.47 o 
  -2   2  19       18.75       25.30      6.36 o 
  -1   2  19       33.63       26.91      5.53 o 
   0   2  19       29.60       26.74      6.07 o 
   1   2  19        0.00       -3.60      4.49 o 
   2   2  19       14.75       14.63      6.28 o 
   3   2  19        4.76       10.34      5.75 o 
  -4   3  19        0.32        3.39      9.80 o 
  -3   3  19        0.12        1.11      4.74 o 
  -2   3  19        0.04        3.77      4.76 o 
  -1   3  19        4.91        3.70      5.86 o 
   0   3  19       61.56       76.27      8.91 o 
   1   3  19       13.88       17.33     10.85 o 
   2   3  19       27.67       21.21      7.09 o 
   3   3  19       24.53       32.51      6.07 o 
  -3   4  19       60.34       61.33      7.51 o 
  -2   4  19       11.79        5.95      8.50 o 
  -1   4  19      156.71      157.96     19.32 o 
   0   4  19       31.83       41.24      8.08 o 
   1   4  19        4.07        0.78      6.24 o 
   2   4  19        0.12        1.05      7.60 o 
  -2   5  19       15.34       11.06      7.05 o 
  -1   5  19       15.33       11.08      6.98 o 
   0   5  19        1.88       -3.46      6.05 o 
   1   5  19        6.14       12.52      7.20 o 
  -1   6  19        0.41        1.91      6.92 o 
   0   6  19        0.09        0.18      6.57 o 
  -3   0  20       25.97       20.99     10.08 o 
  -2   0  20        0.18        7.30      9.36 o 
  -1   0  20       14.33       -3.97      7.89 o 
   0   0  20       30.62       31.97     11.24 o 
   1   0  20        9.32       14.77     10.02 o 
   2   0  20       45.99       45.75     12.27 o 
   3   0  20        9.72       15.60     11.60 o 
  -3   1  20        2.27        7.77      6.26 o 
  -2   1  20        1.29        3.86      7.01 o 
  -1   1  20      323.65      299.58     14.83 o 
   0   1  20      143.43      167.66      9.51 o 
   1   1  20        2.97       -4.56      4.66 o 
   2   1  20       22.84       21.53      6.00 o 
   3   1  20       43.72       36.15      8.93 o 
  -3   2  20        9.33        5.05      5.08 o 
  -2   2  20        9.01        7.98      4.93 o 
  -1   2  20       55.83       57.72      6.82 o 
   0   2  20      139.46      138.22      8.97 o 
   1   2  20       97.57      100.52      8.43 o 
   2   2  20        7.75       10.16      5.96 o 
  -3   3  20        7.16       16.84      5.77 o 
  -2   3  20       17.05       21.67      6.07 o 
  -1   3  20        0.62        0.37      5.20 o 
   0   3  20       36.30       30.46      7.53 o 
   1   3  20       45.79       63.18     14.87 o 
   2   3  20        1.57        2.03      4.89 o 
  -2   4  20        6.58       -3.21      6.17 o 
  -1   4  20        0.61        0.83      6.20 o 
   0   4  20        5.31        7.01      6.78 o 
   1   4  20       26.14       19.53      7.48 o 
  -1   5  20        0.63       -8.32      7.59 o 
   0   5  20        1.43        5.96      6.90 o 
  -3   1  21        7.49        9.11      8.46 o 
  -2   1  21       29.11       17.81      7.60 o 
  -1   1  21       38.08       42.97     10.88 o 
   0   1  21       18.50       20.02      7.93 o 
   1   1  21        1.12        2.84      6.73 o 
   2   1  21        8.83        4.69      7.17 o 
  -3   2  21       51.46       47.99      7.18 o 
  -2   2  21        0.75        3.15      5.20 o 
  -1   2  21        0.35        1.14      5.06 o 
   0   2  21       99.15       88.62      8.22 o 
   1   2  21       38.62       51.32      7.14 o 
   2   2  21       15.76       11.66      6.01 o 
  -2   3  21       20.05       31.47      6.94 o 
  -1   3  21       26.94       21.38      6.38 o 
   0   3  21        4.47       -1.93      5.33 o 
   1   3  21        7.21        7.73      5.92 o 
  -1   4  21       48.58       51.58      9.52 o 
   0   4  21        0.95        1.72      6.61 o 
  -2   0  22       28.74       12.37     10.39 o 
  -1   0  22      220.48      220.39     20.77 o 
   0   0  22       23.25       21.96     11.40 o 
   1   0  22       30.32       45.28     13.43 o 
  -2   1  22        0.00        4.53      7.34 o 
  -1   1  22      122.30      115.62     11.98 o 
   0   1  22       61.77       62.86     19.83 o 
   1   1  22        5.81        0.34      7.33 o 
  -2   2  22        2.81        5.57      7.88 o 
  -1   2  22        7.57       -0.17      6.92 o 
   0   2  22       14.81        9.20      9.08 o 
                                                 
